# Supplementary material for: Precocious infant fecal microbiome promotes enterocyte barrier dysfuction, altered neuroendocrine signaling and associates with increased childhood obesity risk
Source: Gut Microbes. 2023 Dec 20;16(1):2290661. doi: 10.1080/19490976.2023.2290661 (PMC10761186; doi:10.1080/19490976.2023.2290661)
Supplement: MicrobiomeObesity2YO_SupplementaryTables_20230523.xlsx [file KGMI_A_2290661_SM2982.xlsx]

## Sheet: Supplementary Table 1
Supplementary Table 1 | Association between maternal and early life factors and unweighted Unifrac fecal microbiota profiles of 1-month old subjects			Bray Curtis		Canberra			Weighted Unifrac
Covariate	R2	P value	R2	P	R2	P	R2	P		Covariate
Phylogenetic diversity at 1 month	0.0997427	0.001	0.0281621	0.001	0.0212121	0.001	0.0465764	0.001		pd_whole_tree_1m
Richness at 1 month	0.0867959	0.001	0.0329695	0.001	0.0230955	0.001	0.0571949	0.001		observed_species_1m
Shannon diversity at 1 month	0.0431577	0.001	0.0353322	0.001	0.0172092	0.001	0.0487056	0.001		shannon_ln_1m
Evenness at 1 month	0.0267384	0.001	0.0362347	0.001	0.014459	0.001	0.043157	0.001		pielou_evenness_1m
Breastfeeding status at 1 month	0.0183418	0.001	0.015064	0.001	0.00856988	0.001	0.0154434	0.001		bfedgrp1m
Specific delivery type	0.0147409	0.001	0.0116827	0.002	0.00673478	0.001	0.0274741	0.001		vagcsect_type
Maternal education	0.0124961	0.001	0.00835503	0.003	0.00550818	0.001	0.0126377	0.004		momeduc
Paternal education	0.0105123	0.001	0.00699745	0.012	0.00549162	0.001	0.0139066	0.003		dadeduc
BMI category	0.00958952	0.926	0.0101986	0.69	0.0109022	0.815	0.00644415	0.923		bmigroup_txt
Mother married	0.00914123	0.001	0.00837078	0.001	0.00560622	0.001	0.0122982	0.004		married
Location of residence	0.00822321	0.001	0.00377313	0.185	0.00427262	0.002	0.00379051	0.254		urban
Parity	0.00742633	0.001	0.00573012	0.031	0.0037782	0.014	0.00579519	0.072		numsibs
First pregnancy	0.00734091	0.001	0.00412505	0.103	0.00354905	0.032	0.00451999	0.153		firstpreg
First born child	0.00703571	0.002	0.00559709	0.035	0.00383314	0.009	0.00639354	0.051		firstborn
Maternal BMI-first recorded during pregnancy	0.00582587	0.01	0.00236603	0.679	0.00361186	0.056	0.00481969	0.165		bmifirstpreg
Age at stool sample collection (days)	0.00559206	0.004	0.00639164	0.014	0.00386125	0.01	0.00805722	0.019		agestool_1m
Prenatal household smoke exposure	0.00507747	0.015	0.00329626	0.278	0.00365733	0.014	0.00195347	0.64		etspd
Prenatal antibiotic use	0.00477329	0.025	0.00291431	0.452	0.0032684	0.216	0.00146228	0.775		pregabx1
Mom smoked during pregnancy	0.00434161	0.045	0.00365296	0.219	0.00333696	0.081	0.00115296	0.852		momsmokpd
Maternal age at birth	0.00422337	0.051	0.00429505	0.1	0.00369978	0.024	0.00472837	0.146		momagebirth
Age (in years) of child at age 2 exam	0.00417901	0.06	0.00250285	0.59	0.00280007	0.544	0.00086741	0.916		childage2_exam
Non-topical antibiotics before 1-month stool sample collected	0.00411919	0.167	0.00319927	0.457	0.00331297	0.453	0.00287965	0.453		abx_b41mstool
Topical antibiotics before 1-month stool sample collected	0.004078	0.145	0.00383211	0.285	0.00345294	0.322	0.00345643	0.328		abxtop_b41mstool
Household smoke exposure at 1-month	0.00403878	0.074	0.00140996	0.953	0.0029681	0.332	0.00112482	0.847		ets1m
Indoor pet(s) exposure at 1-month	0.0035693	0.168	0.00261691	0.525	0.00301493	0.319	0.00140576	0.743		inpets1m4
Prenatal indoor pets	0.00345329	0.185	0.00382764	0.155	0.00309699	0.23	0.00375661	0.244		inpetspd4
Baby sex	0.00345299	0.184	0.00192209	0.816	0.002864	0.458	0.00235669	0.511		babyGender
Gestational age at delivery (weeks)	0.00344743	0.221	0.00656195	0.017	0.00397895	0.004	0.00440996	0.182		gestAge
Prenatal antifungal use	0.00336323	0.281	0.00191435	0.847	0.00287046	0.609	0.00330752	0.34		pregfungal1
Early introduction of solid foods (<4 months)	0.00324664	0.28	0.00140203	0.951	0.00265377	0.738	0.00226557	0.534		before4
Race-Ethnicity of child	0.00312136	0.283	0.00385893	0.173	0.00321074	0.14	0.000613645	0.947		racekidgrp
Season during 1-month stool collection	0.00308541	0.337	0.00212537	0.741	0.00283824	0.485	0.00137315	0.785		season_stool_1m
Birthweight z-score	0.00299162	0.494	0.00547199	0.05	0.0034906	0.096	0.00173072	0.714		bwtzscore
Household income	0.00271206	0.537	0.00223166	0.681	0.00243665	0.943	0.00160462	0.683		incomecat
Height at 2 years	0.00229327	0.784	0.00458564	0.067	0.00267327	0.711	0.000924765	0.899		height24m
BMI percentile at 2 years	0.00219224	0.861	0.00139471	0.962	0.00251223	0.898	0.00347342	0.323		bmipct2yr
Weight at 2 years	0.00205477	0.897	0.00325604	0.267	0.00273097	0.64	0.00142147	0.77		weight24m
BMI Z-score at 2 years	0.00182392	0.97	0.0014264	0.958	0.00251805	0.889	0.00319163	0.333		bmiz2yr

## Sheet: Supplementary Table 2
Supplementary Table 2 | Association between maternal and early life factors and GMCs
			___________________________
Covariate	Statistics	Level	GMC1	GMC2	GMC3	p-value
			N=141	N=130	N=78
Mother married	N (Col %)	No	54 (38.3)	30 (23.1)	31 (39.7)	0.01
	N (Col %)	Yes	87 (61.7)	100 (76.9)	47 (60.3)
Location of residence	N (Col %)	Suburban	78 (55.3)	77 (59.2)	38 (48.7)	0.336
	N (Col %)	Urban	63 (44.7)	53 (40.8)	40 (51.3)
Household income	N (Col %)	<$20k	19 (13.5)	11 (8.5)	8 (10.3)	0.524
	N (Col %)	20-<$40K	29 (20.6)	21 (16.2)	20 (25.6)
	N (Col %)	40K-<$80K	40 (28.4)	39 (30)	17 (21.8)
	N (Col %)	$80K-<$100K	16 (11.3)	21 (16.2)	9 (11.5)
	N (Col %)	>=$100K	18 (12.8)	25 (19.2)	14 (17.9)
	N (Col %)	Refused to Answer	19 (13.5)	13 (10)	10 (12.8)
Maternal education	N (Col %)	<HS diploma	8 (5.7)	2 (1.5)	3 (3.8)	0.002
	N (Col %)	HS diploma	18 (12.8)	18 (13.8)	18 (23.1)
	N (Col %)	Some college	61 (43.3)	43 (33.1)	39 (50)
	N (Col %)	>=Bachelor’s Degree	54 (38.3)	67 (51.5)	18 (23.1)
Paternal education	N (Col %)	<HS diploma	10 (8.1)	7 (5.8)	7 (10)	0.021
	N (Col %)	HS diploma	34 (27.4)	23 (19.2)	25 (35.7)
	N (Col %)	Some college	44 (35.5)	40 (33.3)	26 (37.1)
	N (Col %)	>=Bachelor’s Degree	36 (29)	50 (41.7)	12 (17.1)
Mode of Delivery	N (Col %)	Vaginal	90 (63.8)	86 (66.7)	56 (71.8)	0.488
	N (Col %)	C-Section	51 (36.2)	43 (33.3)	22 (28.2)
Specific delivery type	N (Col %)	Vaginal	90 (63.8)	86 (66.7)	56 (71.8)	0.707
	N (Col %)	Planned C-Section	24 (17)	18 (14)	8 (10.3)
	N (Col %)	Unplanned C-Section	27 (19.1)	25 (19.4)	14 (17.9)
First pregnancy	N (Col %)	No	104 (73.8)	91 (70)	63 (80.8)	0.23
	N (Col %)	Yes	37 (26.2)	39 (30)	15 (19.2)
First born child	N (Col %)	No	81 (57.4)	76 (58.5)	54 (69.2)	0.196
	N (Col %)	Yes	60 (42.6)	54 (41.5)	24 (30.8)
Baby sex	N (Col %)	Male	69 (48.9)	75 (57.7)	39 (50)	0.314
	N (Col %)	Female	72 (51.1)	55 (42.3)	39 (50)
Race-Ethnicity of child	N (Col %)	Caucasian	38 (27)	39 (30)	16 (20.5)	0.282
	N (Col %)	African American	73 (51.8)	64 (49.2)	44 (56.4)
	N (Col %)	Hispanic	8 (5.7)	11 (8.5)	9 (11.5)
	N (Col %)	Arabic	6 (4.3)	8 (6.2)	6 (7.7)
	N (Col %)	Other/Mixed	16 (11.3)	8 (6.2)	3 (3.8)
Breastfeeding status at 1 month	N (Col %)	Never breastfed	17 (12.1)	21 (16.2)	22 (28.2)	0.018
	N (Col %)	Mixed Feeding	91 (64.5)	88 (67.7)	46 (59)
	N (Col %)	Breastfeeding Only	33 (23.4)	21 (16.2)	10 (12.8)
Prenatal antibiotic use	N (Col %)	No	60 (44.1)	55 (44)	28 (38.4)	0.684
	N (Col %)	Yes	76 (55.9)	70 (56)	45 (61.6)
Prenatal antifungal use	N (Col %)	No	113 (83.1)	98 (78.4)	63 (86.3)	0.346
	N (Col %)	Yes	23 (16.9)	27 (21.6)	10 (13.7)
Prenatal indoor pets	N (Col %)	Neither	90 (63.8)	71 (54.6)	51 (65.4)	0.442
	N (Col %)	Dog(s) only	25 (17.7)	33 (25.4)	15 (19.2)
	N (Col %)	Cat(s) only	16 (11.3)	19 (14.6)	6 (7.7)
	N (Col %)	Both	10 (7.1)	7 (5.4)	6 (7.7)
Prenatal household smoke exposure	N (Col %)	No	115 (81.6)	104 (80)	55 (70.5)	0.142
	N (Col %)	Yes	26 (18.4)	26 (20)	23 (29.5)
Mom smoked during pregnancy	N (Col %)	No	134 (95)	117 (90)	68 (87.2)	0.107
	N (Col %)	Yes	7 (5)	13 (10)	10 (12.8)
Pre-eclampsia during pregnancy	N (Col %)	No	132 (96.4)	122 (98.4)	71 (94.7)	0.323**
	N (Col %)	Yes	5 (3.6)	2 (1.6)	4 (5.3)
Gestational diabetes during pregnancy	N (Col %)	No	127 (93.4)	118 (93.7)	68 (90.7)	0.737**
	N (Col %)	Yes	9 (6.6)	8 (6.3)	7 (9.3)
Maternal BMI-first recorded during pregnancy	N		136	124	74	0.265
	Mean		28.879	29.767	30.685
	Std Dev		7.63	7.45	8.558
	Min		16.095	17.004	17.227
	Max		60.835	57.977	63.332
Maternal age at birth	N		141	130	78	0.051
	Mean		29.942	31.272	29.695
	Std Dev		5.544	4.746	5.629
	Min		21.339	22.075	21.561
	Max		43.934	43.94	45.618
Birthweight z-score	N		132	122	75	0.957
	Mean		0.019	-0.006	0.037
	Std Dev		0.981	1.055	1.025
	Min		-2.576	-2.576	-1.96
	Max		2.576	2.576	2.17
Gestational age at delivery (weeks)	N		138	128	77	0.114
	Mean		39.08	38.891	38.649
	Std Dev		1.351	1.497	1.562
	Min		34	32	33
	Max		42	41	41
Parity	N		141	130	78	0.2
	Mean		0.936	0.877	1.141
	Std Dev		1.097	0.94	1.113
	Min		0	0	0
	Max		6	5	6
Age at stool sample collection (days)	N		141	130	78	0.056*
	Mean		35.064	33.638	36.769
	Std Dev		9.284	7.836	8.668
	Min		21	21	21
	Max		58	58	57
Age (in years) of child at age 2 exam	N		141	130	78	0.183*
	Mean		2.205	2.209	2.278
	Std Dev		0.262	0.235	0.284
	Min		1.574	1.791	1.974
	Max		3.146	2.919	3.036
Height (in cm) of child at age 2 exam	N		141	130	78	0.45
	Mean		89.8	90.3	89.5
	Std Dev		4.9	4.4	4.4
	Min		78.7	79.4	81.3
	Max		106.7	104.1	99.1
Height-for-age Z score at age 2 exam	N		141	130	78	0.052
	Mean		0.58	0.65	0.3
	Std Dev		1.13	0.93	0.97
	Min		-2.68	-2.08	-1.56
	Max		3.08	3.17	2.33
Weight (in kg) of child at age 2 exam	N		141	130	78	0.4
	Mean		13.3	13.5	13.6
	Std Dev		1.8	1.9	1.8
	Min		9.1	9.3	10.4
	Max		18.1	18	18.1
Weight-for-age Z score at age 2 exam	N		141	130	78	0.58
	Mean		0.28	0.41	0.41
	Std Dev		1.22	1.09	1.06
	Min		-3.12	-2.94	-2.21
	Max		2.76	3.08	2.84
Weight-for-height Z score at age 2 exam	N		141	130	78	0.1
	Mean		0.08	0.18	0.44
	Std Dev		1.22	1.25	1.11
	Min		-2.72	-3.99	-2.06
	Max		2.96	3.4	2.85
*Non-parametric p-value calculated by Kruskal-Wallis. **Non-parametric p-value calculated by Fisher's exact test due to small sample size. Otherwise, parametric p-values were calculated using ANOVA for numerical covariates and chi-square test for categorical covariates.

## Sheet: Supplementary Table 3
Supplementary Table 3A | Unadjusted and adjusted relationships between 1-month GMC1-3 and BMI z-score at age 2
Adjustment Covariate	Overall p-value	GMC3 vs. GMC2		GMC2 vs. GMC1		GMC3 vs. GMC1
		β (95% CI)**	p-value	β (95% CI)	p-value	β (95% CI)	p-value
Unadjusted BMI z-score at 2 yo	0.039	0.32 (0, 0.64)	0.05	0.08 (-0.19, 0.35)	0.548	0.4 (0.09, 0.72)	0.012
Breastfeeding status at 1-month	0.056	0.31 (0.01, 0.63)	0.058	0.07 (-0.2, 0.35)	0.598	0.38 (0.06, 0.7)	0.019
Mother married	0.038	0.33 (0.01, 0.65)	0.046	0.08 (-0.2, 0.35)	0.59	0.4 (0.09, 0.72)	0.012
Location of residence	0.028	0.35 (0.03, 0.66)	0.033	0.07 (-0.2, 0.34)	0.607	0.42 (0.1, 0.73)	0.009
Maternal education	0.07	0.31 (0.01, 0.63)	0.059	0.05 (-0.22, 0.32)*	0.738	0.36 (0.04, 0.67)	0.026
Paternal education	0.035	0.33 (0.01, 0.67)	0.057	0.11 (-0.18, 0.39)*	0.468	0.43 (0.1, 0.76)	0.01
Mode of delivery	0.023	0.35 (0.04, 0.67)	0.029	0.08 (-0.19, 0.34)	0.577	0.43 (0.12, 0.74)	0.007
Prenatal antibiotic use	0.013	0.41 (0.09, 0.74)*	0.013	0.06 (-0.22, 0.33)*	0.689	0.47 (0.15, 0.79)	0.004
Prenatal antifungal use	0.01	0.43 (0.1, 0.75)*	0.011	0.05 (-0.22, 0.33)*	0.701	0.48 (0.16, 0.8)*	0.004
Race-Ethnicity of child	0.058	0.31 (0, 0.63)	0.053	0.06 (-0.21, 0.33)*	0.667	0.37 (0.06, 0.69)	0.02
Prenatal household smoke exposure	0.032	0.33 (0.01, 0.65)	0.042	0.08 (-0.19, 0.36)	0.539	0.42 (0.1, 0.73)	0.01
Maternal BMI-first recorded during pregnancy	0.03	0.36 (0.04, 0.69)	0.029	0.06 (-0.22, 0.33)*	0.692	0.42 (0.1, 0.74)	0.011
Maternal age at birth	0.028	0.36 (0.04, 0.68)	0.026	0.05 (-0.22, 0.32)*	0.732	0.41 (0.1, 0.72)	0.01
Gestational age at delivery (weeks)	0.021	0.35 (0.03, 0.67)	0.032	0.09 (-0.18, 0.37)	0.499	0.44 (0.13, 0.76)	0.006
Birthweight z-score	0.054	0.35 (0.03, 0.67)	0.034	0.02 (-0.26, 0.29)*	0.909	0.36 (0.05, 0.68)	0.025
Age at stool sample collection (days)	0.063	0.27 (0.05, 0.58)	0.101	0.11 (-0.16, 0.38)*	0.433	0.37 (0.06, 0.69)	0.019
Adjusted Multivariable model^	0.01	0.45 (0.11, 0.79)	0.01	0.06 (-0.23, 0.34)	0.685	0.51 (0.17, 0.85)	0.004
*≥20% change in effect size, compared to unadjusted β.
**Mean difference in BMI z-score at age 2.
^Adjusted for age (in days) at stool sample collection, maternal BMI at first measure during pregnancy, prenatal antibiotic use, prenatal antifungal use, mode of delivery, and breastfeeding status at 1-month.
Supplementary Table 3B | Unadjusted and adjusted relationships between 1-month GMC1-3 and obese/overweight phenotypes at age 2
Adjustment Covariate	Overall p-value	GMC3 vs. GMC2		GMC2 vs. GMC1		GMC3 vs. GMC1
		RR (95% CI)	p-value	RR (95% CI)	p-value	RR (95% CI)	p-value
Unadjusted BMI z-score at 2 yo	0.015	1.39 (0.83, 2.33)	0.204	1.68 (0.94, 3.01)	0.078	2.34 (1.3, 4.21)	0.005
Breastfeeding status at 1-month	0.036	1.32 (0.79, 2.17)	0.295	1.63 (0.92, 2.92)	0.097	2.15 (1.18, 3.91)	0.012
Mother married	0.015	1.39 (0.83, 2.33)	0.206	1.68 (0.94, 3.01)	0.082	2.34 (1.3, 4.21)	0.005
Location of residence	0.016	1.37 (0.83, 2.27)	0.226	1.7 (0.95, 3.03)	0.074	2.32 (1.29, 4.18)	0.005
Maternal education	0.022	1.35 (0.81, 2.27)	0.255	1.66 (0.93, 2.96)	0.088	2.24 (1.24, 4.03)	0.007
Paternal education	0.039	1.33 (0.78, 2.27)	0.307	1.63 (0.89, 2.97)	0.111	2.16 (1.17, 3.97)	0.013
Mode of delivery	0.009	1.49 (0.9, 2.5)	0.12	1.66 (0.92, 2.97)	0.09	2.49 (1.38, 4.47)	0.002
Prenatal antibiotic use	0.008	1.61 (0.96, 2.7)	0.071	1.58 (0.86, 2.91)	0.139	2.56 (1.41, 4.66)	0.002
Prenatal antifungal use	0.008	1.64 (0.96, 2.78)	0.068	1.58 (0.86, 2.91)	0.142	2.57 (1.41, 4.67)	0.002
Race-Ethnicity of child	0.028	1.33 (0.8, 2.22)	0.271	1.66 (0.93, 2.97)	0.088	2.21 (1.21, 4.01)	0.009
Prenatal household smoke exposure	0.015	1.41 (0.84, 2.33)	0.197	1.68 (0.94, 3.01)	0.078	2.36 (1.3, 4.28)	0.005
Maternal BMI-first recorded during pregnancy	0.012	1.43 (0.85, 2.38)	0.175	1.68 (0.92, 3.05)	0.089	2.4 (1.33, 4.33)	0.004
Maternal age at birth	0.017	1.41 (0.85, 2.33)	0.186	1.65 (0.92, 2.96)	0.092	2.33 (1.29, 4.19)	0.005
Gestational age at delivery (weeks)	0.012	1.43 (0.86, 2.38)	0.164	1.7 (0.93, 3.09)	0.083	2.44 (1.34, 4.46)	0.004
Birthweight z-score	0.028	1.45 (0.86, 2.44)	0.16	1.55 (0.85, 2.82)	0.156	2.25 (1.24, 4.1)	0.008
Age at stool sample collection (days)	0.016	1.25 (0.75, 2.08)	0.398	1.8 (1.01, 3.2)	0.047	2.24 (1.25, 4.01)	0.007
Adjusted Multivariable model^	0.023	1.57 (0.91, 2.73)	0.105	1.60 (0.85, 3.03)	0.146	2.52 (1.33, 4.79)	0.005
^Adjusted for age (in days) at stool sample collection, maternal BMI at first measure during pregnancy, prenatal antibiotic use, prenatal antifungal use, mode of delivery, and breastfeeding status at 1-month.

## Sheet: Supplementary Table 4
Supplementary Table 4A | Unadjusted and adjusted association between 6-month GMC4-7 and BMI z-score at age 2
Adjustment Covariate	Overall p-value	GMC5 vs. GMC6		GMC5 vs. GMC7		GMC5 vs. GMC4		GMC6 vs. GMC7		GMC6 vs. GMC4		GMC7 vs. GMC4
		β (95% CI)*	p-value	β (95% CI)	p-value	β (95% CI)	p-value	β (95% CI)	p-value	β (95% CI)	p-value	β (95% CI)	p-value
Unadjusted BMI z-score at 2 yo	0.24	-0.16 (-0.52, 0.2)	0.378	-0.05 (-0.44, 0.34)	0.795	-0.34 (-0.69, 0.01)	0.054	0.11 (-0.28, 0.5)	0.582	-0.18 (-0.54, 0.17)	0.312	-0.29 (-0.68, 0.09)	0.135
Breastfeeding status at 6-months	0.375	-0.11 (-0.49, 0.27)	0.56	-0.02 (-0.42, 0.38)	0.904	-0.3 (-0.67, 0.07)	0.115	0.09 (-0.3, 0.48)	0.659	-0.19 (-0.54, 0.17)	0.299	-0.28 (-0.66, 0.11)	0.159
Mother married	0.305	-0.15 (-0.51, 0.21)	0.405	-0.09 (-0.47, 0.3)	0.667	-0.33 (-0.68, 0.02)	0.064	0.07 (-0.33, 0.46)	0.739	-0.18 (-0.53, 0.17)	0.323	-0.24 (-0.63, 0.14)	0.214
Location of residence	0.237	-0.16 (-0.52, 0.2)	0.371	-0.05 (-0.44, 0.34)	0.806	-0.34 (-0.69, 0.01)	0.054	0.12 (-0.28, 0.51)	0.564	-0.18 (-0.53, 0.17)	0.319	-0.3 (-0.68, 0.09)	0.131
Maternal education	0.292	-0.16 (-0.51, 0.2)	0.393	-0.06 (-0.44, 0.33)	0.769	-0.33 (-0.68, 0.02)	0.067	0.1 (-0.29, 0.49)	0.622	-0.17 (-0.52, 0.18)	0.343	-0.27 (-0.65, 0.11)	0.169
Paternal education	0.377	-0.17 (-0.54, 0.19)	0.344	-0.05 (-0.45, 0.35)	0.817	-0.3 (-0.65, 0.06)	0.104	0.13 (-0.28, 0.53)	0.539	-0.12 (-0.49, 0.24)	0.511	-0.25 (-0.64, 0.14)	0.213
Mode of delivery	0.268	-0.17 (-0.53, 0.19)	0.352	-0.02 (-0.4, 0.37)	0.937	-0.32 (-0.67, 0.03)	0.075	0.15 (-0.24, 0.55)	0.441	-0.15 (-0.51, 0.21)	0.414	-0.3 (-0.69, 0.08)	0.123
Prenatal antibiotic use	0.239	-0.1 (-0.46, 0.27)	0.605	0.02 (-0.38, 0.41)	0.94	-0.32 (-0.68, 0.03)	0.071	0.11 (-0.29, 0.52)	0.591	-0.23 (-0.59, 0.13)	0.217	-0.34 (-0.74, 0.06)	0.093
Prenatal antifungal use	0.259	-0.12 (-0.49, 0.24)	0.508	0 (-0.4, 0.41)	0.988	-0.33 (-0.68, 0.03)	0.073	0.13 (-0.28, 0.54)	0.543	-0.2 (-0.57, 0.16)	0.278	-0.33 (-0.73, 0.07)	0.107
Race-Ethnicity of child	0.265	-0.14 (-0.49, 0.22)	0.458	-0.08 (-0.47, 0.31)	0.674	-0.35 (-0.7, 0.01)	0.054	0.05 (-0.34, 0.45)	0.795	-0.21 (-0.57, 0.14)	0.243	-0.26 (-0.65, 0.12)	0.18
Prenatal household smoke exposure	0.248	-0.16 (-0.53, 0.2)	0.386	-0.05 (-0.44, 0.34)	0.794	-0.34 (-0.7, 0.01)	0.058	0.11 (-0.28, 0.5)	0.582	-0.18 (-0.54, 0.17)	0.313	-0.29 (-0.68, 0.09)	0.135
Maternal BMI-first recorded during pregnancy	0.341	-0.13 (-0.49, 0.22)	0.471	-0.08 (-0.46, 0.31)	0.703	-0.31 (-0.66, 0.03)	0.077	0.06 (-0.34, 0.45)	0.782	-0.18 (-0.53, 0.17)	0.306	-0.24 (-0.62, 0.15)	0.225
Maternal age at birth	0.2	-0.16 (-0.52, 0.2)	0.374	-0.05 (-0.43, 0.34)	0.81	-0.36 (-0.71, -0.01)	0.044	0.12 (-0.28, 0.51)	0.564	-0.2 (-0.55, 0.16)	0.272	-0.31 (-0.7, 0.07)	0.11
Gestational age at delivery (weeks)	0.249	-0.15 (-0.51, 0.22)	0.429	-0.05 (-0.45, 0.34)	0.795	-0.34 (-0.69, 0.01)	0.056	0.09 (-0.3, 0.49)	0.643	-0.2 (-0.55, 0.16)	0.283	-0.29 (-0.68, 0.1)	0.143
Birthweight z-score	0.511	-0.08 (-0.45, 0.29)	0.664	0 (-0.4, 0.4)	0.991	-0.25 (-0.61, 0.11)	0.176	0.08 (-0.33, 0.48)	0.701	-0.17 (-0.53, 0.2)	0.37	-0.25 (-0.64, 0.15)	0.224
Age at stool sample collection (days)	0.179	-0.22 (-0.58, 0.14)	0.234	-0.08 (-0.47, 0.3)	0.679	-0.37 (-0.72, -0.02)	0.036	0.14 (-0.25, 0.52)	0.49	-0.15 (-0.51, 0.2)	0.39	-0.29 (-0.67, 0.09)	0.133
Adjusted Multivariable model^	0.48	-0.11 (-0.51, 0.28)	0.5719	-0.06 (-0.48, 0.36)	0.7841	-0.29 (-0.67, 0.09)	0.1394	0.06 (-0.36, 0.47)	0.7942	-0.18 (-0.55, 0.20)	0.3536	-0.23 (-0.64, 0.18)	0.2654
*interpreted as the mean difference in BMI z-score at age 2.
^Adjusted for age (in days) at stool sample collection, maternal BMI at first measure during pregnancy, prenatal antibiotic use, mode of delivery, and current breastfeeding at 6-months.
Supplementary Table 4B | Unadjusted and adjusted association between 6-month GMC4-7 and obese/overweight at age 2
Adjustment Covariate	Overall p-value	GMC5 vs. GMC6		GMC5 vs. GMC7		GMC5 vs. GMC4		GMC6 vs. GMC7		GMC6 vs. GMC4		GMC7 vs. GMC4
		RR (95% CI)	p-value	RR (95% CI)	p-value	RR (95% CI)	p-value	RR (95% CI)	p-value	RR (95% CI)	p-value	RR (95% CI)	p-value
Unadjusted BMI z-score at 2 yo	0.119	0.64 (0.33, 1.23)	0.183	1.09 (0.48, 2.48)	0.845	0.56 (0.3, 1.04)	0.065	1.7 (0.8, 3.61)	0.171	0.87 (0.51, 1.47)	0.601	0.51 (0.25, 1.06)	0.072
Breastfeeding status at 6-months	0.144	0.61 (0.3, 1.24)	0.17	1.04 (0.44, 2.44)	0.932	0.54 (0.26, 1.09)	0.086	1.7 (0.81, 3.6)	0.164	0.88 (0.52, 1.49)	0.628	0.52 (0.25, 1.07)	0.075
Mother married	0.114	0.64 (0.33, 1.23)	0.179	1.1 (0.48, 2.51)	0.826	0.55 (0.3, 1.03)	0.064	1.72 (0.8, 3.69)	0.162	0.87 (0.51, 1.48)	0.605	0.51 (0.24, 1.05)	0.068
Location of residence	0.12	0.64 (0.33, 1.24)	0.184	1.09 (0.48, 2.48)	0.846	0.56 (0.3, 1.04)	0.065	1.69 (0.79, 3.62)	0.173	0.87 (0.51, 1.48)	0.603	0.51 (0.25, 1.06)	0.072
Maternal education	0.148	0.64 (0.33, 1.24)	0.188	1.08 (0.47, 2.47)	0.852	0.57 (0.3, 1.07)	0.079	1.68 (0.79, 3.58)	0.178	0.88 (0.52, 1.51)	0.652	0.53 (0.25, 1.1)	0.087
Paternal education	0.17	0.64 (0.32, 1.27)	0.2	1.11 (0.46, 2.7)	0.812	0.57 (0.29, 1.11)	0.097	1.75 (0.78, 3.95)	0.178	0.89 (0.5, 1.58)	0.697	0.51 (0.23, 1.12)	0.094
Mode of delivery	0.087	0.64 (0.33, 1.23)	0.18	1.22 (0.51, 2.9)	0.652	0.56 (0.3, 1.05)	0.073	1.91 (0.86, 4.25)	0.112	0.88 (0.51, 1.51)	0.642	0.46 (0.21, 1)	0.05
Prenatal antibiotic use	0.102	0.65 (0.33, 1.26)	0.198	1.32 (0.53, 3.28)	0.553	0.58 (0.31, 1.1)	0.095	2.04 (0.87, 4.81)	0.103	0.9 (0.52, 1.57)	0.711	0.44 (0.19, 1.02)	0.055
Prenatal antifungal use	0.101	0.64 (0.33, 1.23)	0.181	1.3 (0.52, 3.25)	0.571	0.58 (0.31, 1.1)	0.094	2.05 (0.87, 4.82)	0.101	0.91 (0.53, 1.58)	0.746	0.45 (0.19, 1.03)	0.058
Race-Ethnicity of child	0.13	0.66 (0.34, 1.27)	0.212	1.09 (0.48, 2.5)	0.837	0.56 (0.3, 1.05)	0.068	1.66 (0.77, 3.57)	0.193	0.85 (0.5, 1.45)	0.543	0.51 (0.25, 1.06)	0.07
Prenatal household smoke exposure	0.155	0.67 (0.34, 1.31)	0.244	1.12 (0.49, 2.56)	0.795	0.58 (0.31, 1.08)	0.087	1.66 (0.78, 3.55)	0.187	0.86 (0.51, 1.46)	0.572	0.52 (0.25, 1.07)	0.074
Maternal BMI-first recorded during pregnancy	0.138	0.66 (0.35, 1.28)	0.221	1.2 (0.51, 2.83)	0.683	0.59 (0.31, 1.1)	0.095	1.8 (0.81, 4)	0.148	0.88 (0.52, 1.49)	0.642	0.49 (0.23, 1.06)	0.071
Maternal age at birth	0.086	0.64 (0.33, 1.23)	0.179	1.11 (0.48, 2.52)	0.812	0.53 (0.29, 1)	0.049	1.73 (0.81, 3.68)	0.154	0.84 (0.49, 1.42)	0.506	0.48 (0.23, 1)	0.051
Gestational age at delivery (weeks)	0.149	0.66 (0.34, 1.29)	0.222	1.05 (0.46, 2.38)	0.914	0.56 (0.3, 1.04)	0.065	1.59 (0.74, 3.4)	0.236	0.84 (0.49, 1.45)	0.535	0.53 (0.26, 1.1)	0.088
Birthweight z-score	0.206	0.74 (0.38, 1.42)	0.364	1.28 (0.55, 2.99)	0.568	0.65 (0.35, 1.21)	0.175	1.73 (0.79, 3.8)	0.169	0.88 (0.52, 1.49)	0.635	0.51 (0.24, 1.08)	0.078
Age at stool sample collection (days)	0.07	0.57 (0.29, 1.09)	0.088	0.99 (0.43, 2.25)	0.979	0.52 (0.28, 0.96)	0.036	1.75 (0.83, 3.7)	0.143	0.91 (0.54, 1.54)	0.735	0.52 (0.25, 1.07)	0.078
Adjusted Multivariable model^	0.135	0.55 (0.25, 1.21)	0.138	1.09 (0.41, 2.93)	0.863	0.53 (0.24, 1.14)	0.103	1.98 (0.85, 4.64)	0.114	0.96 (0.56, 1.63)	0.88	0.48 (0.21, 1.11)	0.088
^Adjusted for age (in days) at stool sample collection, maternal BMI at first measure during pregnancy, prenatal antibiotic use, mode of delivery, and current breastfeeding at 6-months.

## Sheet: Supplementary Table 5
Supplementary Table 5 | Differentially abundant (FDR <0.05) bacterial OTUs between GMC3 (n=78) and GMC1 (n=141). Taxa ordered by decreasing log2 Fold Change (Log2FC) of OTU relative abundance in GMC3 versus GMC1. OTUs marked with an asterik are among the
OTUs marked with an asterik are among the Top 50 age-discriminatory taxa used to calculate MAZ scores.
OTU	Log2FC	Log2FC SE	P value	Adjusted P value	Phylum	Class	Order	Family	Genus	Species
OTU_115	25.42	2.63	4.58e-22	5.17e-20	Firmicutes	Clostridia	Clostridiales	Ruminococcaceae	Oscillospira
OTU_88	25.38	3.81	2.61e-11	1.18e-09	Actinobacteria	Coriobacteriia	Coriobacteriales	Coriobacteriaceae	Collinsella	stercoris
OTU_197	25.22	1.53	3.01e-61	2.04e-58	Actinobacteria	Coriobacteriia	Coriobacteriales	Coriobacteriaceae
OTU_1024	24.99	1.7	4.81e-49	1.63e-46	Firmicutes	Clostridia	Clostridiales	Lachnospiraceae	Ruminococcus	gnavus
OTU_1124	24.91	2.64	4.16e-21	4.03e-19	Firmicutes	Clostridia	Clostridiales	Lachnospiraceae	Blautia
OTU_391	11.73	1.33	1.18e-18	8.88e-17	Verrucomicrobia	Verrucomicrobiae	Verrucomicrobiales	Verrucomicrobiaceae	Akkermansia	muciniphila
OTU_1174	11.68	1.46	1.11e-15	7.53e-14	Verrucomicrobia	Verrucomicrobiae	Verrucomicrobiales	Verrucomicrobiaceae	Akkermansia	muciniphila
OTU_20	11.29	1.42	1.56e-15	8.91e-14	Firmicutes	Clostridia	Clostridiales	Lachnospiraceae	Blautia
OTU_520	10.98	2.51	1.23e-05	0.000128109	Firmicutes	Clostridia	Clostridiales	Lachnospiraceae	Ruminococcus
*OTU_874	10.85	2.2	8.33e-07	1.31e-05	Firmicutes	Clostridia	Clostridiales	Lachnospiraceae	Blautia
OTU_40	10.52	1.13	9.46e-21	8.02e-19	Firmicutes	Clostridia	Clostridiales
OTU_256	10.42	1.69	6.94e-10	2.35e-08	Firmicutes	Clostridia	Clostridiales	Lachnospiraceae
OTU_891	9.99	2.02	8.08e-07	1.3e-05	Firmicutes	Clostridia	Clostridiales
OTU_19	9.92	0.86	8.61e-31	1.95e-28	Verrucomicrobia	Verrucomicrobiae	Verrucomicrobiales	Verrucomicrobiaceae	Akkermansia	muciniphila
*OTU_41	9.6	1.82	1.32e-07	2.56e-06	Firmicutes	Clostridia	Clostridiales	Lachnospiraceae	Ruminococcus
OTU_90	9.32	3.81	0.0144076	0.0491759	Firmicutes	Clostridia	Clostridiales	Lachnospiraceae	Coprococcus
OTU_1419	8.9	1.37	9.34e-11	3.73e-09	Firmicutes	Clostridia	Clostridiales	Lachnospiraceae	Dorea
*OTU_479	8.76	1.39	3.39e-10	1.28e-08	Firmicutes	Clostridia	Clostridiales	Lachnospiraceae	Blautia
OTU_75	8.27	1.14	3.58e-13	1.87e-11	Firmicutes	Clostridia	Clostridiales	Lachnospiraceae
OTU_57	8.17	3.34	0.0142949	0.0491759	Firmicutes	Clostridia	Clostridiales	Lachnospiraceae
OTU_806	8	1.41	1.47e-08	4.34e-07	Firmicutes	Clostridia	Clostridiales	Lachnospiraceae
OTU_84	7.94	1.49	9.84e-08	2.09e-06	Firmicutes	Clostridia	Clostridiales	Veillonellaceae	Acidaminococcus
OTU_38	7.79	1.55	4.67e-07	7.91e-06	Firmicutes	Clostridia	Clostridiales	Lachnospiraceae
OTU_13	7.7	0.97	1.58e-15	8.91e-14	Firmicutes	Clostridia	Clostridiales	Ruminococcaceae	Faecalibacterium	prausnitzii
OTU_56	7.67	1.62	2.22e-06	3.07e-05	Firmicutes	Clostridia	Clostridiales	Lachnospiraceae	Blautia
*OTU_1197	7.55	0.77	1.45e-22	1.96e-20	Firmicutes	Clostridia	Clostridiales	Lachnospiraceae
OTU_150	7.39	1.8	3.82e-05	0.000355161	Firmicutes	Clostridia	Clostridiales	Lachnospiraceae
OTU_932	7.36	1.57	2.68e-06	3.43e-05	Firmicutes	Clostridia	Clostridiales	Lachnospiraceae	Lachnospiraceae
OTU_45	6.95	0.66	4.23e-26	7.18e-24	Firmicutes	Bacilli	Lactobacillales	Streptococcaceae	Lactococcus
OTU_92	6.93	1.88	0.000230951	0.0016658	Firmicutes	Clostridia	Clostridiales	Lachnospiraceae	Blautia	producta
OTU_35	6.85	1.55	1e-05	0.000105999	Firmicutes	Clostridia	Clostridiales	Lachnospiraceae
OTU_187	6.67	1.55	1.77e-05	0.000181623	Firmicutes	Clostridia	Clostridiales	Lachnospiraceae	Lachnospiraceae
OTU_759	6.54	1.43	4.57e-06	5.63e-05	Firmicutes	Clostridia	Clostridiales	Lachnospiraceae	Blautia	producta
OTU_55	6.53	2.17	0.00261712	0.0119088	Bacteroidetes	Bacteroidia	Bacteroidales	Bacteroidaceae	Bacteroides
OTU_377	6.42	1.38	3.4e-06	4.27e-05	Firmicutes	Clostridia	Clostridiales	Lachnospiraceae	Roseburia
OTU_1480	6.36	1.5	2.34e-05	0.000233109	Firmicutes	Clostridia	Clostridiales	Lachnospiraceae	Dorea
*OTU_965	6.22	0.92	1.71e-11	8.29e-10	Firmicutes	Clostridia	Clostridiales	Lachnospiraceae
OTU_50	6.18	1.93	0.00138036	0.00706136	Firmicutes	Clostridia	Clostridiales	Lachnospiraceae	Coprococcus
OTU_1446	6.09	1.09	2.5e-08	6.53e-07	Firmicutes	Erysipelotrichi	Erysipelotrichales	Erysipelotrichaceae	Eubacterium	dolichum
OTU_1323	6.03	1.33	5.89e-06	6.77e-05	Firmicutes	Clostridia	Clostridiales	Lachnospiraceae	Ruminococcus	gnavus
OTU_1517	6.02	1.44	2.8e-05	0.000266943	Firmicutes	Clostridia	Clostridiales	Ruminococcaceae	Faecalibacterium	prausnitzii
OTU_47	5.66	1.4	5.25e-05	0.000468596	Bacteroidetes	Bacteroidia	Bacteroidales	Bacteroidaceae	Bacteroides
OTU_32	5.5	1.5	0.000243515	0.00170209	Firmicutes	Clostridia	Clostridiales	Lachnospiraceae	Blautia	producta
OTU_483	5.47	1.48	0.000212407	0.00154852	Firmicutes	Clostridia	Clostridiales	Lachnospiraceae	Roseburia
OTU_70	5.37	1.52	0.000419973	0.00258856	Proteobacteria	Betaproteobacteria	Burkholderiales	Alcaligenaceae	Sutterella
OTU_354	5.35	1.25	1.93e-05	0.000195689	Firmicutes	Clostridia	Clostridiales	Ruminococcaceae	Faecalibacterium	prausnitzii
OTU_43	5.3	1.59	0.000867472	0.00479839	Firmicutes	Clostridia	Clostridiales	Lachnospiraceae	Blautia
OTU_1152	5.23	0.96	5.44e-08	1.23e-06	Firmicutes	Erysipelotrichi	Erysipelotrichales	Erysipelotrichaceae	Eubacterium	dolichum
OTU_1181	5.1	1.71	0.00280719	0.0125215	Firmicutes	Clostridia	Clostridiales	Lachnospiraceae	Dorea
OTU_14	5.07	1.41	0.000314965	0.0020977	Firmicutes	Clostridia	Clostridiales	Lachnospiraceae
OTU_1429	5	1.55	0.00123545	0.00651533	Firmicutes	Clostridia	Clostridiales	Lachnospiraceae	Blautia
OTU_185	4.91	1.55	0.00156485	0.00780125	Firmicutes	Clostridia	Clostridiales	Lachnospiraceae	Dorea
OTU_584	4.9	1.02	1.4e-06	2.1e-05	Firmicutes	Clostridia	Clostridiales	Lachnospiraceae
OTU_823	4.89	1.74	0.00505136	0.0207565	Firmicutes	Clostridia	Clostridiales	Lachnospiraceae
*OTU_1657	4.87	1.7	0.00407737	0.0174966	Firmicutes	Clostridia	Clostridiales	Lachnospiraceae	Blautia
OTU_18	4.72	1.22	0.000113725	0.000907126	Bacteroidetes	Bacteroidia	Bacteroidales	Porphyromonadaceae	Parabacteroides
OTU_1646	4.72	1.01	2.59e-06	3.43e-05	Firmicutes	Erysipelotrichi	Erysipelotrichales	Erysipelotrichaceae	Eubacterium	dolichum
OTU_737	4.66	1.78	0.00878028	0.0318344	Firmicutes	Clostridia	Clostridiales	Lachnospiraceae
OTU_1442	4.64	1.75	0.00802138	0.0300469	Firmicutes	Clostridia	Clostridiales	Lachnospiraceae	Ruminococcus
*OTU_17	4.63	1.1	2.41e-05	0.000236389	Firmicutes	Erysipelotrichi	Erysipelotrichales	Erysipelotrichaceae	Eubacterium	dolichum
OTU_108	4.63	1.74	0.00765173	0.0289825	Proteobacteria	Gammaproteobacteria	Pseudomonadales	Pseudomonadaceae	Pseudomonas
OTU_523	4.52	1.23	0.00024279	0.00170209	Firmicutes	Clostridia	Clostridiales	Lachnospiraceae	Dorea
OTU_73	4.5	1.63	0.00560934	0.0222405	Firmicutes	Clostridia	Clostridiales	Lachnospiraceae	Lachnospira
OTU_166	4.47	1.66	0.00720539	0.0274452	Firmicutes	Clostridia	Clostridiales	Ruminococcaceae	Anaerotruncus
OTU_776	4.38	1.06	3.51e-05	0.000330792	Firmicutes	Erysipelotrichi	Erysipelotrichales	Erysipelotrichaceae	Eubacterium	dolichum
OTU_1531	4.34	1.65	0.00868864	0.0316715	Firmicutes	Clostridia	Clostridiales	Lachnospiraceae	Ruminococcus
OTU_1298	4.32	1.16	0.000193851	0.00144429	Firmicutes	Clostridia	Clostridiales	Lachnospiraceae
*OTU_66	4.3	0.91	2.49e-06	3.37e-05	Firmicutes	Clostridia	Clostridiales
OTU_61	4.29	1.71	0.0122258	0.0433984	Firmicutes	Clostridia	Clostridiales	Lachnospiraceae	Blautia
OTU_1410	4.29	1.13	0.000145514	0.001134	Firmicutes	Erysipelotrichi	Erysipelotrichales	Erysipelotrichaceae
OTU_413	4.18	1.24	0.000734357	0.00418398	Firmicutes	Clostridia	Clostridiales	Lachnospiraceae	Blautia
OTU_956	4.16	1.11	0.000167997	0.00126557	Firmicutes	Erysipelotrichi	Erysipelotrichales	Erysipelotrichaceae	Eubacterium	dolichum
OTU_509	4.15	1.54	0.007105	0.0272158	Firmicutes	Clostridia	Clostridiales	Lachnospiraceae	Dorea
OTU_1491	4.11	1.05	8.28e-05	0.0006686	Firmicutes	Clostridia	Clostridiales	Lachnospiraceae	Ruminococcus	gnavus
OTU_102	3.94	1.45	0.00682224	0.0262811	Proteobacteria	Betaproteobacteria	Burkholderiales	Alcaligenaceae	Sutterella
OTU_1165	3.86	1.07	0.000315584	0.0020977	Firmicutes	Erysipelotrichi	Erysipelotrichales	Erysipelotrichaceae	Eubacterium	dolichum
*OTU_8	3.81	1.27	0.00269055	0.0120807	Firmicutes	Clostridia	Clostridiales	Lachnospiraceae	Blautia
OTU_21	3.68	1.32	0.00526052	0.02123	Firmicutes	Clostridia	Clostridiales	Lachnospiraceae	Ruminococcus
OTU_1414	3.66	1.07	0.000627145	0.00360342	Firmicutes	Clostridia	Clostridiales	Lachnospiraceae	Ruminococcus	gnavus
*OTU_628	3.49	0.78	7.2e-06	8.13e-05	Firmicutes	Clostridia	Clostridiales	Peptostreptococcaceae
OTU_235	3.31	0.92	0.000326561	0.0021496	Firmicutes	Erysipelotrichi	Erysipelotrichales	Erysipelotrichaceae	Bulleidia
*OTU_10	3.27	1.03	0.00148875	0.00747684	Firmicutes	Erysipelotrichi	Erysipelotrichales	Erysipelotrichaceae
OTU_401	3.2	0.92	0.000488514	0.00293108	Firmicutes	Clostridia	Clostridiales	Lachnospiraceae
OTU_335	3.16	1.06	0.00286931	0.012715	Firmicutes	Clostridia	Clostridiales	Peptostreptococcaceae
OTU_294	3.07	1.09	0.00482666	0.0199541	Firmicutes	Clostridia	Clostridiales	[Mogibacteriaceae]	Mogibacterium
OTU_130	2.92	0.97	0.00266541	0.0120477	Firmicutes	Clostridia	Clostridiales	Clostridiaceae
OTU_513	2.87	0.87	0.00104397	0.0056625	Firmicutes	Bacilli	Lactobacillales	Streptococcaceae	Streptococcus
OTU_1308	2.79	0.84	0.000870504	0.00479839	Firmicutes	Clostridia	Clostridiales	Lachnospiraceae	Ruminococcus	gnavus
OTU_1556	2.76	1.1	0.0119456	0.0426268	Firmicutes	Erysipelotrichi	Erysipelotrichales	Erysipelotrichaceae
OTU_810	2.74	0.49	2.26e-08	6.12e-07	Proteobacteria	Gammaproteobacteria	Enterobacteriales	Enterobacteriaceae	Serratia	marcescens
*OTU_1524	2.71	1	0.00681295	0.0262811	Firmicutes	Clostridia	Clostridiales	Lachnospiraceae	Ruminococcus	gnavus
*OTU_5	2.7	0.82	0.000964256	0.0052723	Firmicutes	Clostridia	Clostridiales	Lachnospiraceae	Ruminococcus	gnavus
OTU_94	2.64	0.48	4.73e-08	1.11e-06	Firmicutes	Bacilli	Lactobacillales	Streptococcaceae	Streptococcus
OTU_1196	2.6	0.89	0.00339723	0.0148601	Firmicutes	Clostridia	Clostridiales	Lachnospiraceae	Lachnospiraceae
OTU_64	2.6	0.8	0.00124975	0.00651533	Firmicutes	Clostridia	Clostridiales	Lachnospiraceae	Ruminococcus	gnavus
OTU_1158	2.5	0.88	0.0042332	0.018051	Firmicutes	Clostridia	Clostridiales	Peptostreptococcaceae
OTU_1073	2.4	0.95	0.0115566	0.0416777	Bacteroidetes	Bacteroidia	Bacteroidales	Bacteroidaceae	Bacteroides
OTU_1613	2.37	0.96	0.0137655	0.0481084	Firmicutes	Clostridia	Clostridiales	Lachnospiraceae	Ruminococcus	gnavus
OTU_1415	2.04	0.59	0.000608077	0.00352373	Proteobacteria	Gammaproteobacteria	Pseudomonadales	Pseudomonadaceae
OTU_1315	2	0.56	0.000361085	0.0023192	Actinobacteria	Actinobacteria	Bifidobacteriales	Bifidobacteriaceae	Bifidobacterium	adolescentis
OTU_1039	1.97	0.72	0.00606211	0.0237579	Firmicutes	Clostridia	Clostridiales	Peptostreptococcaceae
OTU_182	1.81	0.58	0.00169113	0.0083086	Proteobacteria	Betaproteobacteria	Burkholderiales	Comamonadaceae	Delftia
OTU_136	1.51	0.44	0.00059199	0.00349017	Proteobacteria	Gammaproteobacteria	Pseudomonadales	Pseudomonadaceae	Pseudomonas
OTU_972	-0.74	0.3	0.0144336	0.0491759	Actinobacteria	Actinobacteria	Bifidobacteriales	Bifidobacteriaceae	Bifidobacterium
OTU_897	-0.8	0.29	0.00514503	0.021014	Firmicutes	Bacilli	Lactobacillales	Streptococcaceae	Streptococcus
*OTU_1239	-0.81	0.28	0.00448232	0.0188758	Firmicutes	Bacilli	Lactobacillales	Streptococcaceae	Streptococcus
OTU_814	-0.86	0.35	0.0137128	0.0481084	Firmicutes	Bacilli	Lactobacillales	Streptococcaceae	Streptococcus
OTU_1577	-0.98	0.37	0.00776261	0.0292392	Actinobacteria	Actinobacteria	Bifidobacteriales	Bifidobacteriaceae	Bifidobacterium	adolescentis
OTU_663	-0.99	0.38	0.008672	0.0316715	Proteobacteria	Gammaproteobacteria	Enterobacteriales	Enterobacteriaceae
OTU_1381	-1.01	0.35	0.00453596	0.018928	Firmicutes	Bacilli	Lactobacillales	Streptococcaceae	Streptococcus
OTU_1644	-1.04	0.39	0.00826858	0.0306344	Actinobacteria	Actinobacteria	Bifidobacteriales	Bifidobacteriaceae	Bifidobacterium	adolescentis
OTU_406	-1.06	0.35	0.00245058	0.0113027	Firmicutes	Bacilli	Lactobacillales	Streptococcaceae	Streptococcus
OTU_1364	-1.06	0.42	0.0119207	0.0426268	Firmicutes	Bacilli	Lactobacillales	Enterococcaceae	Enterococcus
OTU_1660	-1.09	0.38	0.00398182	0.0171954	Proteobacteria	Gammaproteobacteria	Enterobacteriales	Enterobacteriaceae
OTU_936	-1.13	0.42	0.00680163	0.0262811	Proteobacteria	Gammaproteobacteria	Enterobacteriales	Enterobacteriaceae	Enterobacteriaceae
*OTU_1615	-1.14	0.31	0.000264211	0.00180944	Firmicutes	Bacilli	Lactobacillales	Streptococcaceae	Streptococcus
OTU_869	-1.14	0.4	0.00447903	0.0188758	Proteobacteria	Gammaproteobacteria	Enterobacteriales	Enterobacteriaceae
OTU_1537	-1.15	0.38	0.00249737	0.0114407	Actinobacteria	Actinobacteria	Bifidobacteriales	Bifidobacteriaceae	Bifidobacterium
OTU_213	-1.18	0.38	0.00189809	0.00909377	Actinobacteria	Actinobacteria	Bifidobacteriales	Bifidobacteriaceae	Bifidobacterium
*OTU_1013	-1.22	0.31	8.04e-05	0.000664266	Firmicutes	Bacilli	Lactobacillales	Streptococcaceae	Streptococcus
OTU_3	-1.23	0.39	0.00145664	0.00737016	Proteobacteria	Gammaproteobacteria	Enterobacteriales	Enterobacteriaceae
OTU_172	-1.24	0.38	0.00118913	0.00634827	Firmicutes	Bacilli	Gemellales	Gemellaceae
OTU_1072	-1.25	0.36	0.000598463	0.00349791	Firmicutes	Bacilli	Lactobacillales	Streptococcaceae	Streptococcus
OTU_699	-1.33	0.43	0.00191409	0.00909377	Proteobacteria	Gammaproteobacteria	Enterobacteriales	Enterobacteriaceae	Trabulsiella
OTU_1580	-1.39	0.45	0.00197919	0.0093187	Actinobacteria	Actinobacteria	Bifidobacteriales	Bifidobacteriaceae	Bifidobacterium
OTU_1061	-1.43	0.43	0.000829253	0.00464656	Firmicutes	Bacilli	Lactobacillales	Enterococcaceae	Enterococcus
OTU_1625	-1.44	0.36	6.35e-05	0.000552062	Proteobacteria	Gammaproteobacteria	Enterobacteriales	Enterobacteriaceae
OTU_1319	-1.44	0.45	0.00125886	0.00651533	Proteobacteria	Gammaproteobacteria	Enterobacteriales	Enterobacteriaceae
OTU_1107	-1.5	0.41	0.000246482	0.00170525	Proteobacteria	Gammaproteobacteria	Enterobacteriales	Enterobacteriaceae
OTU_946	-1.54	0.44	0.000442071	0.00270022	Proteobacteria	Gammaproteobacteria	Enterobacteriales	Enterobacteriaceae
OTU_1207	-1.55	0.39	7.09e-05	0.000601122	Proteobacteria	Gammaproteobacteria	Enterobacteriales	Enterobacteriaceae
OTU_1389	-1.55	0.44	0.000416268	0.00258856	Firmicutes	Bacilli	Lactobacillales	Enterococcaceae	Enterococcus
*OTU_195	-1.59	0.65	0.0140605	0.0488874	Actinobacteria	Actinobacteria	Actinomycetales	Corynebacteriaceae	Corynebacterium
OTU_1659	-1.59	0.45	0.000468956	0.00283886	Firmicutes	Bacilli	Lactobacillales	Enterococcaceae	Enterococcus
OTU_998	-1.61	0.5	0.00138519	0.00706136	Firmicutes	Clostridia	Clostridiales	Veillonellaceae	Veillonella	dispar
OTU_1481	-1.61	0.4	4.92e-05	0.000444335	Proteobacteria	Gammaproteobacteria	Enterobacteriales	Enterobacteriaceae
OTU_905	-1.63	0.46	0.000370497	0.00234763	Firmicutes	Bacilli	Lactobacillales	Enterococcaceae	Enterococcaceae
OTU_725	-1.63	0.36	5.33e-06	6.34e-05	Proteobacteria	Gammaproteobacteria	Enterobacteriales	Enterobacteriaceae
OTU_1607	-1.65	0.43	0.000136186	0.00107365	Firmicutes	Bacilli	Lactobacillales	Enterococcaceae	Enterococcus
OTU_1708	-1.67	0.5	0.000769186	0.0043459	Proteobacteria	Gammaproteobacteria	Enterobacteriales	Enterobacteriaceae
OTU_1045	-1.69	0.42	4.75e-05	0.000435041	Proteobacteria	Gammaproteobacteria	Enterobacteriales	Enterobacteriaceae
OTU_302	-1.7	0.48	0.000396261	0.00248764	Firmicutes	Clostridia	Clostridiales	Veillonellaceae	Veillonella	dispar
OTU_1251	-1.72	0.7	0.0133929	0.0472936	Actinobacteria	Actinobacteria	Bifidobacteriales	Bifidobacteriaceae	Bifidobacterium
OTU_2	-1.76	0.4	9.9e-06	0.000105999	Proteobacteria	Gammaproteobacteria	Enterobacteriales	Enterobacteriaceae
OTU_1342	-1.77	0.5	0.00036259	0.0023192	Firmicutes	Bacilli	Lactobacillales	Enterococcaceae	Enterococcus
OTU_1297	-1.78	0.57	0.00191801	0.00909377	Firmicutes	Clostridia	Clostridiales	Veillonellaceae	Veillonella	dispar
OTU_1118	-1.8	0.5	0.000342179	0.00223075	Proteobacteria	Gammaproteobacteria	Enterobacteriales	Enterobacteriaceae
OTU_872	-1.88	0.42	8.4e-06	9.19e-05	Proteobacteria	Gammaproteobacteria	Enterobacteriales	Enterobacteriaceae
OTU_119	-1.88	0.4	2.15e-06	3.04e-05	Firmicutes	Clostridia	Clostridiales	[Tissierellaceae]	Finegoldia
OTU_1586	-1.89	0.5	0.000161331	0.00122901	Firmicutes	Bacilli	Lactobacillales	Streptococcaceae	Streptococcus
OTU_28	-1.9	0.72	0.00842798	0.0310553	Firmicutes	Clostridia	Clostridiales	Clostridiaceae
OTU_1149	-1.95	0.49	6.91e-05	0.000592714	Proteobacteria	Gammaproteobacteria	Enterobacteriales	Enterobacteriaceae
OTU_966	-1.99	0.75	0.0082112	0.030589	Firmicutes	Clostridia	Clostridiales	Clostridiaceae
OTU_1141	-2.01	0.44	5.17e-06	6.26e-05	Firmicutes	Bacilli	Lactobacillales	Enterococcaceae	Enterococcaceae
OTU_1295	-2.03	0.55	0.000205793	0.0015166	Firmicutes	Bacilli	Bacillales	Staphylococcaceae	Staphylococcus	epidermidis
*OTU_1609	-2.05	0.42	1.03e-06	1.58e-05	Actinobacteria	Actinobacteria	Bifidobacteriales	Bifidobacteriaceae	Bifidobacterium	adolescentis
OTU_594	-2.07	0.73	0.00455053	0.018928	Firmicutes	Clostridia	Clostridiales	Clostridiaceae
*OTU_986	-2.08	0.35	1.71e-09	5.52e-08	Firmicutes	Bacilli	Lactobacillales	Streptococcaceae	Streptococcus
OTU_811	-2.09	0.41	2.54e-07	4.78e-06	Proteobacteria	Gammaproteobacteria	Enterobacteriales	Enterobacteriaceae
OTU_1377	-2.13	0.56	0.000151197	0.0011649	Firmicutes	Bacilli	Bacillales	Staphylococcaceae	Staphylococcus
OTU_1223	-2.15	0.88	0.01443	0.0491759	Firmicutes	Clostridia	Clostridiales	Clostridiaceae	Clostridiaceae
OTU_827	-2.16	0.78	0.00539479	0.021643	Proteobacteria	Gammaproteobacteria	Pasteurellales	Pasteurellaceae
*OTU_716	-2.17	0.48	5.83e-06	6.77e-05	Firmicutes	Bacilli	Bacillales	Staphylococcaceae	Staphylococcus
OTU_896	-2.28	0.49	2.63e-06	3.43e-05	Actinobacteria	Actinobacteria	Actinomycetales	Micrococcaceae	Rothia	mucilaginosa
OTU_1023	-2.33	0.81	0.00380814	0.0165507	Firmicutes	Clostridia	Clostridiales	Clostridiaceae	Clostridium
OTU_1337	-2.38	0.85	0.00518318	0.0210431	Firmicutes	Clostridia	Clostridiales	Clostridiaceae
*OTU_37	-2.44	0.39	5.38e-10	1.92e-08	Firmicutes	Bacilli	Bacillales	Staphylococcaceae	Staphylococcus
OTU_1658	-2.48	0.83	0.0029128	0.0128239	Actinobacteria	Actinobacteria	Bifidobacteriales	Bifidobacteriaceae	Bifidobacterium
*OTU_1183	-2.5	0.9	0.00543649	0.021682	Firmicutes	Bacilli	Lactobacillales	Lactobacillaceae	Lactobacillus
OTU_1514	-2.51	0.52	1.53e-06	2.26e-05	Firmicutes	Bacilli	Lactobacillales	Streptococcaceae	Streptococcus
*OTU_546	-2.59	0.46	1.6e-08	4.51e-07	Firmicutes	Bacilli	Lactobacillales	Streptococcaceae	Streptococcus
OTU_1192	-2.72	0.89	0.00233699	0.0108526	Firmicutes	Clostridia	Clostridiales	Clostridiaceae
OTU_1226	-2.79	0.89	0.00174855	0.00852888	Firmicutes	Bacilli	Lactobacillales	Lactobacillaceae	Lactobacillus
OTU_292	-2.86	0.93	0.00212929	0.00995627	Actinobacteria	Actinobacteria	Actinomycetales	Corynebacteriaceae	Corynebacterium	kroppenstedtii
OTU_762	-2.94	0.94	0.00182464	0.00883648	Firmicutes	Bacilli	Lactobacillales	Lactobacillaceae	Lactobacillus
OTU_1373	-2.97	0.71	2.73e-05	0.000264422	Firmicutes	Clostridia	Clostridiales	Clostridiaceae
*OTU_1287	-3	0.76	8.13e-05	0.000664266	Firmicutes	Clostridia	Clostridiales	Clostridiaceae	Clostridium
OTU_797	-3.07	0.95	0.00124365	0.00651533	Bacteroidetes	Bacteroidia	Bacteroidales	Bacteroidaceae	Bacteroides
OTU_1627	-3.11	0.95	0.00109532	0.00589388	Firmicutes	Bacilli	Lactobacillales
OTU_25	-3.24	0.88	0.000233524	0.00166662	Firmicutes	Bacilli	Lactobacillales	Lactobacillaceae	Lactobacillus
OTU_1204	-3.38	0.98	0.000586856	0.00349017	Firmicutes	Bacilli	Lactobacillales	Lactobacillaceae	Lactobacillus
OTU_1394	-3.45	0.77	8.03e-06	8.92e-05	Firmicutes	Clostridia	Clostridiales	Clostridiaceae
OTU_497	-3.5	0.54	9.18e-11	3.73e-09	Actinobacteria	Actinobacteria	Bifidobacteriales	Bifidobacteriaceae	Bifidobacterium
OTU_1211	-3.67	0.74	7.83e-07	1.3e-05	Firmicutes	Clostridia	Clostridiales	Clostridiaceae
OTU_498	-3.69	0.63	3.65e-09	1.13e-07	Actinobacteria	Actinobacteria	Bifidobacteriales	Bifidobacteriaceae	Bifidobacterium
OTU_15	-3.7	0.78	1.97e-06	2.84e-05	Firmicutes	Clostridia	Clostridiales	Clostridiaceae	Clostridium
OTU_1155	-3.72	0.92	5.72e-05	0.000503579	Firmicutes	Clostridia	Clostridiales	Clostridiaceae	Clostridium	butyricum
OTU_138	-3.81	1.06	0.000314156	0.0020977	Firmicutes	Bacilli	Lactobacillales	Streptococcaceae	Streptococcus
*OTU_885	-3.94	0.74	1.05e-07	2.11e-06	Firmicutes	Clostridia	Clostridiales	Clostridiaceae
OTU_466	-4	1.01	7.27e-05	0.000608282	Proteobacteria	Gammaproteobacteria	Enterobacteriales	Enterobacteriaceae
OTU_140	-4	0.79	4.06e-07	7.06e-06	Firmicutes	Clostridia	Clostridiales	Clostridiaceae
OTU_579	-4.11	1.49	0.00585769	0.0230902	Actinobacteria	Actinobacteria	Actinomycetales	Dermabacteraceae	Dermabacteraceae
OTU_1525	-4.31	0.78	3.76e-08	9.11e-07	Actinobacteria	Actinobacteria	Bifidobacteriales	Bifidobacteriaceae	Bifidobacterium
OTU_1654	-4.54	0.89	2.97e-07	5.45e-06	Firmicutes	Clostridia	Clostridiales	Clostridiaceae	Clostridium	butyricum
OTU_1254	-4.64	0.84	2.95e-08	7.41e-07	Firmicutes	Clostridia	Clostridiales	Clostridiaceae
OTU_1047	-4.74	0.89	1.06e-07	2.11e-06	Firmicutes	Clostridia	Clostridiales	Clostridiaceae	Clostridium	butyricum
OTU_69	-5.08	1.62	0.00167327	0.00828087	Firmicutes	Bacilli	Lactobacillales	Lactobacillaceae	Lactobacillus
OTU_227	-5.17	1.02	3.95e-07	7.04e-06	Actinobacteria	Actinobacteria	Actinomycetales	Dermabacteraceae	Dermabacter
OTU_291	-5.91	1.1	8.81e-08	1.93e-06	Actinobacteria	Actinobacteria	Actinomycetales	Propionibacteriaceae	Propionibacterium	acnes

## Sheet: Supplementary Table 6
Supplementary Table 6 | Differentially abundant (FDR <0.05) fungal OTUs between GMC3 (n=32) and GMC1 (n=68). Taxa ordered by decreasing log2 Fold Change (Log2FC) of OTU relative abundance in GMC3 versus GMC1.
OTU	Log2FC	Log2FC SE	P value	Adjusted P value	Phylum	Class	Order	Family	Genus	Species
OTU_4	6.01	0.86	3.2e-12	1.22e-10	Ascomycota	Saccharomycetes	Saccharomycetales	Incertae sedis	Candida	tropicalis
OTU_7	5.77	1.13	3.59e-07	4.55e-06	Basidiomycota	Microbotryomycetes	Sporidiobolales	Incertae sedis	Rhodotorula	mucilaginosa
OTU_5	3.81	0.98	0.000102112	0.000776049	Ascomycota	Saccharomycetes	Saccharomycetales	Saccharomycetaceae	Saccharomyces
OTU_9307	-2.79	1.05	0.00791317	0.0328911	Basidiomycota	Incertae sedis	Malasseziales	Malasseziaceae	Malassezia	globosa
OTU_10	-3.06	1.17	0.00865554	0.0328911	Ascomycota	Saccharomycetes	Saccharomycetales	Incertae sedis	Candida
OTU_13	-3.37	0.91	0.000219907	0.00139275	Basidiomycota	Incertae sedis	Malasseziales	Malasseziaceae	Malassezia	globosa
OTU_9823	-4.15	1.27	0.00103994	0.00493972	Basidiomycota	Incertae sedis	Malasseziales	Malasseziaceae	Malassezia	globosa
OTU_19	-4.3	1.22	0.00044179	0.00239829	Basidiomycota	Incertae sedis	Malasseziales	Malasseziaceae	Malassezia	sympodialis
OTU_27	-6.19	1.24	6.11e-07	5.8e-06	Basidiomycota	Incertae sedis	Malasseziales	Malasseziaceae	Malassezia	globosa
OTU_53	-19.17	3.36	1.21e-08	2.29e-07	Basidiomycota	Agaricomycetes	Agaricales	Psathyrellaceae	Coprinellus

## Sheet: Supplementary Table 7
Supplementary Table 7 | Differentially abundant (FDR <0.05) bacterial OTUs between GMC3 (n=78) and GMC2 (n=130). Taxa ordered by decreasing log2 Fold Change (Log2FC) of OTU relative abundance in GMC3 versus GMC2.
OTUs marked with an asterik are among the Top 50 age-discriminatory taxa used to calculate MAZ scores.
OTU	Log2FC	Log2FC SE	P value	Adjusted P value	Phylum	Class	Order	Family	Genus	Species
OTU_88	37.33	3.86	4.45e-22	1.55e-20	Actinobacteria	Coriobacteriia	Coriobacteriales	Coriobacteriaceae	Collinsella	stercoris
OTU_115	33.82	2.67	9.88e-37	1.38e-34	Firmicutes	Clostridia	Clostridiales	Ruminococcaceae	Oscillospira
OTU_891	27.1	2.05	1.01e-39	2.34e-37	Firmicutes	Clostridia	Clostridiales
OTU_90	26.7	3.86	4.85e-12	5.84e-11	Firmicutes	Clostridia	Clostridiales	Lachnospiraceae	Coprococcus
*OTU_874	26.51	2.24	2.08e-32	1.82e-30	Firmicutes	Clostridia	Clostridiales	Lachnospiraceae	Blautia
OTU_75	11.4	1.16	6.52e-23	2.53e-21	Firmicutes	Clostridia	Clostridiales	Lachnospiraceae
OTU_1124	11.29	2.68	2.57e-05	0.000115571	Firmicutes	Clostridia	Clostridiales	Lachnospiraceae	Blautia
*OTU_41	11.28	1.85	1.01e-09	9.97e-09	Firmicutes	Clostridia	Clostridiales	Lachnospiraceae	Ruminococcus
*OTU_479	11.03	1.42	6.89e-15	1.17e-13	Firmicutes	Clostridia	Clostridiales	Lachnospiraceae	Blautia
OTU_1487	10.87	1.75	5.67e-10	5.74e-09	Firmicutes	Clostridia	Clostridiales	Lachnospiraceae
OTU_21	10.3	1.35	2.15e-14	3.5e-13	Firmicutes	Clostridia	Clostridiales	Lachnospiraceae	Ruminococcus
OTU_84	9.99	1.51	3.92e-11	4.41e-10	Firmicutes	Clostridia	Clostridiales	Veillonellaceae	Acidaminococcus
OTU_38	9.9	1.57	2.96e-10	3.13e-09	Firmicutes	Clostridia	Clostridiales	Lachnospiraceae
OTU_1024	9.71	1.72	1.78e-08	1.43e-07	Firmicutes	Clostridia	Clostridiales	Lachnospiraceae	Ruminococcus	gnavus
OTU_187	9.52	1.58	1.74e-09	1.67e-08	Firmicutes	Clostridia	Clostridiales	Lachnospiraceae	Lachnospiraceae
OTU_932	9.48	1.59	2.63e-09	2.48e-08	Firmicutes	Clostridia	Clostridiales	Lachnospiraceae	Lachnospiraceae
OTU_56	9.33	1.64	1.4e-08	1.14e-07	Firmicutes	Clostridia	Clostridiales	Lachnospiraceae	Blautia
OTU_150	9.22	1.82	4.18e-07	2.73e-06	Firmicutes	Clostridia	Clostridiales	Lachnospiraceae
OTU_520	8.69	2.55	0.000649607	0.00217981	Firmicutes	Clostridia	Clostridiales	Lachnospiraceae	Ruminococcus
OTU_391	8.5	1.35	3.07e-10	3.2e-09	Verrucomicrobia	Verrucomicrobiae	Verrucomicrobiales	Verrucomicrobiaceae	Akkermansia	muciniphila
OTU_24	8.48	1.51	2.17e-08	1.72e-07	Firmicutes	Clostridia	Clostridiales	Veillonellaceae	Veillonella
OTU_395	8.39	0.58	7.57e-47	5.28e-44	Actinobacteria	Actinobacteria	Bifidobacteriales	Bifidobacteriaceae	Bifidobacterium
OTU_52	8.32	1.42	4.86e-09	4.29e-08	Firmicutes	Bacilli	Lactobacillales	Lactobacillaceae	Lactobacillus	zeae
OTU_19	8.11	0.87	9.3e-21	2.5e-19	Verrucomicrobia	Verrucomicrobiae	Verrucomicrobiales	Verrucomicrobiaceae	Akkermansia	muciniphila
OTU_1419	8.08	1.39	6.96e-09	6.07e-08	Firmicutes	Clostridia	Clostridiales	Lachnospiraceae	Dorea
OTU_13	7.81	0.98	1.72e-15	3.16e-14	Firmicutes	Clostridia	Clostridiales	Ruminococcaceae	Faecalibacterium	prausnitzii
OTU_1174	7.71	1.48	1.76e-07	1.2e-06	Verrucomicrobia	Verrucomicrobiae	Verrucomicrobiales	Verrucomicrobiaceae	Akkermansia	muciniphila
OTU_377	7.48	1.4	1.01e-07	7.24e-07	Firmicutes	Clostridia	Clostridiales	Lachnospiraceae	Roseburia
OTU_1492	7.17	1.45	7.92e-07	4.81e-06	Actinobacteria	Coriobacteriia	Coriobacteriales	Coriobacteriaceae	Collinsella	aerofaciens
*OTU_1197	7.15	0.78	5.26e-20	1.36e-18	Firmicutes	Clostridia	Clostridiales	Lachnospiraceae
OTU_1012	7.14	1.29	2.95e-08	2.29e-07	Actinobacteria	Actinobacteria	Bifidobacteriales	Bifidobacteriaceae	Bifidobacterium	adolescentis
OTU_1244	7.13	2.03	0.000444243	0.0015275	Firmicutes	Clostridia	Clostridiales	Lachnospiraceae	Ruminococcus
OTU_114	7.06	1.72	4.09e-05	0.000177283	Actinobacteria	Actinobacteria	Actinomycetales	Actinomycetaceae	Actinomyces	europaeus
OTU_863	6.7	1.42	2.33e-06	1.28e-05	Actinobacteria	Coriobacteriia	Coriobacteriales	Coriobacteriaceae	Collinsella	aerofaciens
OTU_14	6.68	1.43	3.01e-06	1.57e-05	Firmicutes	Clostridia	Clostridiales	Lachnospiraceae
OTU_568	6.54	1.3	4.63e-07	2.97e-06	Actinobacteria	Actinobacteria	Bifidobacteriales	Bifidobacteriaceae	Bifidobacterium	longum
OTU_197	6.35	1.55	4.15e-05	0.000177742	Actinobacteria	Coriobacteriia	Coriobacteriales	Coriobacteriaceae
OTU_1358	6.31	0.63	1.58e-23	6.9e-22	Actinobacteria	Actinobacteria	Bifidobacteriales	Bifidobacteriaceae	Bifidobacterium
OTU_51	6.29	1.63	0.000116404	0.000456459	Bacteroidetes	Bacteroidia	Bacteroidales	Prevotellaceae	Prevotella	copri
OTU_1315	6.27	0.59	3.08e-26	1.65e-24	Actinobacteria	Actinobacteria	Bifidobacteriales	Bifidobacteriaceae	Bifidobacterium	adolescentis
OTU_1323	6.25	1.35	3.66e-06	1.86e-05	Firmicutes	Clostridia	Clostridiales	Lachnospiraceae	Ruminococcus	gnavus
OTU_694	6.25	0.45	3.67e-43	1.28e-40	Actinobacteria	Actinobacteria	Bifidobacteriales	Bifidobacteriaceae	Bifidobacterium
OTU_166	6.21	1.69	0.000237085	0.000861904	Firmicutes	Clostridia	Clostridiales	Ruminococcaceae	Anaerotruncus
OTU_483	6.11	1.5	4.56e-05	0.000191809	Firmicutes	Clostridia	Clostridiales	Lachnospiraceae	Roseburia
OTU_1517	6.02	1.46	3.71e-05	0.000162006	Firmicutes	Clostridia	Clostridiales	Ruminococcaceae	Faecalibacterium	prausnitzii
OTU_40	5.97	1.13	1.36e-07	9.5e-07	Firmicutes	Clostridia	Clostridiales
OTU_601	5.83	0.47	1.35e-34	1.35e-32	Actinobacteria	Actinobacteria	Bifidobacteriales	Bifidobacteriaceae	Bifidobacterium
OTU_779	5.57	0.51	1.21e-27	7.01e-26	Actinobacteria	Actinobacteria	Bifidobacteriales	Bifidobacteriaceae	Bifidobacterium
OTU_1532	5.53	0.44	2.37e-36	2.75e-34	Actinobacteria	Actinobacteria	Bifidobacteriales	Bifidobacteriaceae	Bifidobacterium
OTU_83	5.52	1.89	0.00347595	0.0099435	Firmicutes	Clostridia	Clostridiales
OTU_1617	5.44	1.2	5.57e-06	2.76e-05	Actinobacteria	Coriobacteriia	Coriobacteriales	Coriobacteriaceae	Collinsella	aerofaciens
OTU_70	5.4	1.55	0.000469053	0.0016049	Proteobacteria	Betaproteobacteria	Burkholderiales	Alcaligenaceae	Sutterella
OTU_97	5.36	1.59	0.000729723	0.00241397	Actinobacteria	Actinobacteria	Actinomycetales	Actinomycetaceae	Actinomyces
OTU_737	5.34	1.8	0.00310505	0.0089559	Firmicutes	Clostridia	Clostridiales	Lachnospiraceae
OTU_354	5.31	1.27	2.97e-05	0.000131326	Firmicutes	Clostridia	Clostridiales	Ruminococcaceae	Faecalibacterium	prausnitzii
OTU_1181	5.24	1.73	0.0025104	0.00730109	Firmicutes	Clostridia	Clostridiales	Lachnospiraceae	Dorea
OTU_971	5.19	0.53	1.27e-22	4.65e-21	Actinobacteria	Actinobacteria	Bifidobacteriales	Bifidobacteriaceae	Bifidobacterium
OTU_43	5.18	1.62	0.00135235	0.00421402	Firmicutes	Clostridia	Clostridiales	Lachnospiraceae	Blautia
OTU_806	5.15	1.43	0.000329628	0.00116202	Firmicutes	Clostridia	Clostridiales	Lachnospiraceae
OTU_759	5.08	1.44	0.000423914	0.0014721	Firmicutes	Clostridia	Clostridiales	Lachnospiraceae	Blautia	producta
OTU_502	4.95	1.36	0.000276878	0.000981021	Firmicutes	Bacilli	Lactobacillales
OTU_16	4.95	1.59	0.0018189	0.00549608	Firmicutes	Clostridia	Clostridiales	Veillonellaceae	Megasphaera
*OTU_8	4.92	1.29	0.000133246	0.000513844	Firmicutes	Clostridia	Clostridiales	Lachnospiraceae	Blautia
OTU_1531	4.9	1.68	0.00349143	0.009947	Firmicutes	Clostridia	Clostridiales	Lachnospiraceae	Ruminococcus
OTU_1429	4.9	1.57	0.00180936	0.00549102	Firmicutes	Clostridia	Clostridiales	Lachnospiraceae	Blautia
OTU_185	4.84	1.57	0.00212408	0.00628225	Firmicutes	Clostridia	Clostridiales	Lachnospiraceae	Dorea
OTU_523	4.82	1.25	0.000114777	0.000452623	Firmicutes	Clostridia	Clostridiales	Lachnospiraceae	Dorea
OTU_823	4.78	1.77	0.00691031	0.0184099	Firmicutes	Clostridia	Clostridiales	Lachnospiraceae
OTU_50	4.75	1.96	0.0153613	0.0367197	Firmicutes	Clostridia	Clostridiales	Lachnospiraceae	Coprococcus
OTU_1442	4.74	1.78	0.00761176	0.019998	Firmicutes	Clostridia	Clostridiales	Lachnospiraceae	Ruminococcus
OTU_1561	4.72	1.63	0.00380425	0.0107071	Firmicutes	Bacilli	Lactobacillales	Lactobacillaceae	Lactobacillus	zeae
OTU_882	4.71	1.68	0.00497451	0.0137242	Firmicutes	Clostridia	Clostridiales	Veillonellaceae	Megasphaera
*OTU_965	4.65	0.94	6.63e-07	4.17e-06	Firmicutes	Clostridia	Clostridiales	Lachnospiraceae
OTU_569	4.63	0.61	1.96e-14	3.25e-13	Actinobacteria	Actinobacteria	Bifidobacteriales	Bifidobacteriaceae	Bifidobacterium
OTU_1156	4.63	1.88	0.0137535	0.0331033	Verrucomicrobia	Verrucomicrobiae	Verrucomicrobiales	Verrucomicrobiaceae	Akkermansia	muciniphila
OTU_1553	4.56	0.57	1.3e-15	2.46e-14	Actinobacteria	Actinobacteria	Bifidobacteriales	Bifidobacteriaceae	Bifidobacterium
OTU_1351	4.56	0.42	9.27e-28	5.88e-26	Actinobacteria	Actinobacteria	Bifidobacteriales	Bifidobacteriaceae	Bifidobacterium
OTU_104	4.5	1.71	0.00857776	0.0220188	Firmicutes	Clostridia	Clostridiales	Lachnospiraceae
OTU_61	4.47	1.74	0.0100668	0.0250057	Firmicutes	Clostridia	Clostridiales	Lachnospiraceae	Blautia
OTU_1074	4.47	1.12	6.59e-05	0.000272144	Actinobacteria	Coriobacteriia	Coriobacteriales	Coriobacteriaceae	Collinsella	aerofaciens
OTU_711	4.46	1.63	0.00610673	0.0164575	Firmicutes	Bacilli	Lactobacillales	Lactobacillaceae	Lactobacillus
OTU_1299	4.46	1.46	0.00227334	0.00666718	Firmicutes	Bacilli	Lactobacillales	Streptococcaceae	Streptococcus
OTU_1298	4.43	1.18	0.000166384	0.000627762	Firmicutes	Clostridia	Clostridiales	Lachnospiraceae
OTU_78	4.4	0.63	2.17e-12	2.66e-11	Actinobacteria	Actinobacteria	Bifidobacteriales	Bifidobacteriaceae	Bifidobacterium
OTU_1300	4.31	0.39	8.32e-29	5.81e-27	Actinobacteria	Actinobacteria	Bifidobacteriales	Bifidobacteriaceae	Bifidobacterium	adolescentis
OTU_532	4.27	0.55	5.94e-15	1.04e-13	Actinobacteria	Actinobacteria	Bifidobacteriales	Bifidobacteriaceae	Bifidobacterium
OTU_165	4.27	1.16	0.00024163	0.000864913	Firmicutes	Clostridia	Clostridiales	Peptococcaceae	Peptococcus
OTU_102	4.27	1.48	0.00386117	0.0108237	Proteobacteria	Betaproteobacteria	Burkholderiales	Alcaligenaceae	Sutterella
OTU_1034	4.19	1.35	0.00189021	0.00568694	Actinobacteria	Coriobacteriia	Coriobacteriales	Coriobacteriaceae	Collinsella	aerofaciens
OTU_151	4.19	1.1	0.000147258	0.000564758	Firmicutes	Clostridia	Clostridiales	Veillonellaceae	Veillonellaceae
OTU_35	4.18	1.57	0.00794174	0.0206072	Firmicutes	Clostridia	Clostridiales	Lachnospiraceae
OTU_731	4.15	0.44	1.86e-21	5.91e-20	Actinobacteria	Actinobacteria	Bifidobacteriales	Bifidobacteriaceae	Bifidobacterium
OTU_1687	4.13	0.41	2.27e-23	9.32e-22	Actinobacteria	Actinobacteria	Bifidobacteriales	Bifidobacteriaceae	Bifidobacterium
OTU_79	4.12	1.71	0.0161784	0.038264	Bacteroidetes	Bacteroidia	Bacteroidales	Rikenellaceae
OTU_1395	4.12	1.78	0.0206348	0.0480102	Firmicutes	Clostridia	Clostridiales	Lachnospiraceae	Blautia
OTU_1040	4.09	0.41	6.26e-24	2.91e-22	Actinobacteria	Actinobacteria	Bifidobacteriales	Bifidobacteriaceae	Bifidobacterium	adolescentis
OTU_938	4.08	0.45	8.55e-20	2.13e-18	Actinobacteria	Actinobacteria	Bifidobacteriales	Bifidobacteriaceae	Bifidobacterium
OTU_509	4.08	1.57	0.00910942	0.0228719	Firmicutes	Clostridia	Clostridiales	Lachnospiraceae	Dorea
OTU_782	4.07	0.43	6.32e-21	1.77e-19	Actinobacteria	Actinobacteria	Bifidobacteriales	Bifidobacteriaceae	Bifidobacterium
OTU_11	4.05	1.31	0.00198974	0.00593519	Actinobacteria	Coriobacteriia	Coriobacteriales	Coriobacteriaceae	Collinsella	aerofaciens
OTU_686	4.02	0.48	9.42e-17	1.99e-15	Actinobacteria	Actinobacteria	Bifidobacteriales	Bifidobacteriaceae	Bifidobacterium
OTU_868	3.94	0.3	2.98e-38	5.19e-36	Actinobacteria	Actinobacteria	Bifidobacteriales	Bifidobacteriaceae	Bifidobacterium	adolescentis
OTU_1599	3.93	0.35	1.42e-29	1.1e-27	Actinobacteria	Actinobacteria	Bifidobacteriales	Bifidobacteriaceae	Bifidobacterium	adolescentis
OTU_1675	3.85	0.61	2.55e-10	2.78e-09	Actinobacteria	Actinobacteria	Actinomycetales	Actinomycetaceae	Actinomyces
OTU_1253	3.84	0.53	3.32e-13	4.73e-12	Actinobacteria	Actinobacteria	Bifidobacteriales	Bifidobacteriaceae	Bifidobacterium
OTU_1668	3.84	0.78	9.47e-07	5.65e-06	Actinobacteria	Coriobacteriia	Coriobacteriales	Coriobacteriaceae	Eggerthella	lenta
OTU_1215	3.8	0.81	2.91e-06	1.54e-05	Actinobacteria	Actinobacteria	Bifidobacteriales	Bifidobacteriaceae	Bifidobacterium
OTU_20	3.79	1.43	0.00786601	0.0204869	Firmicutes	Clostridia	Clostridiales	Lachnospiraceae	Blautia
OTU_1421	3.79	0.4	9.41e-22	3.13e-20	Actinobacteria	Actinobacteria	Bifidobacteriales	Bifidobacteriaceae	Bifidobacterium
OTU_1015	3.79	0.42	3.11e-19	7.49e-18	Actinobacteria	Actinobacteria	Bifidobacteriales	Bifidobacteriaceae	Bifidobacterium
OTU_1414	3.7	1.09	0.000652695	0.00217981	Firmicutes	Clostridia	Clostridiales	Lachnospiraceae	Ruminococcus	gnavus
OTU_1	3.65	0.45	5.68e-16	1.13e-14	Actinobacteria	Actinobacteria	Bifidobacteriales	Bifidobacteriaceae	Bifidobacterium
OTU_152	3.65	1.57	0.0203209	0.0474382	Firmicutes	Clostridia	Clostridiales	Veillonellaceae	Veillonella
OTU_584	3.64	1.03	0.000387474	0.00135908	Firmicutes	Clostridia	Clostridiales	Lachnospiraceae
OTU_45	3.64	0.66	4.34e-08	3.33e-07	Firmicutes	Bacilli	Lactobacillales	Streptococcaceae	Lactococcus
OTU_1538	3.62	0.48	5.3e-14	8.04e-13	Actinobacteria	Actinobacteria	Bifidobacteriales	Bifidobacteriaceae	Bifidobacterium
OTU_1577	3.61	0.38	3.28e-21	9.53e-20	Actinobacteria	Actinobacteria	Bifidobacteriales	Bifidobacteriaceae	Bifidobacterium	adolescentis
OTU_1575	3.61	1.3	0.00568402	0.0154375	Firmicutes	Clostridia	Clostridiales	Lachnospiraceae
OTU_972	3.59	0.35	4.61e-25	2.3e-23	Actinobacteria	Actinobacteria	Bifidobacteriales	Bifidobacteriaceae	Bifidobacterium
OTU_1557	3.5	0.87	5.3e-05	0.000221341	Actinobacteria	Actinobacteria	Bifidobacteriales	Bifidobacteriaceae	Bifidobacterium
OTU_1415	3.49	0.61	1.2e-08	9.86e-08	Proteobacteria	Gammaproteobacteria	Pseudomonadales	Pseudomonadaceae
OTU_1325	3.47	0.92	0.000171675	0.000644243	Actinobacteria	Actinobacteria	Actinomycetales	Actinomycetaceae	Varibaculum
OTU_1644	3.39	0.4	5.63e-17	1.27e-15	Actinobacteria	Actinobacteria	Bifidobacteriales	Bifidobacteriaceae	Bifidobacterium	adolescentis
OTU_1576	3.37	0.53	1.58e-10	1.75e-09	Actinobacteria	Actinobacteria	Bifidobacteriales	Bifidobacteriaceae	Bifidobacterium
OTU_1537	3.36	0.39	6.69e-18	1.56e-16	Actinobacteria	Actinobacteria	Bifidobacteriales	Bifidobacteriaceae	Bifidobacterium
OTU_182	3.16	0.6	1.08e-07	7.6e-07	Proteobacteria	Betaproteobacteria	Burkholderiales	Comamonadaceae	Delftia
OTU_46	3.11	1.2	0.00935757	0.0233271	Firmicutes	Clostridia	Clostridiales	Lachnospiraceae
OTU_91	3.08	0.82	0.000157458	0.000597314	Actinobacteria	Actinobacteria	Actinomycetales	Actinomycetaceae	Varibaculum
OTU_1454	3.08	1.22	0.0118298	0.0291774	Firmicutes	Bacilli	Lactobacillales	Streptococcaceae	Streptococcus
OTU_710	3.07	0.39	4.62e-15	8.27e-14	Actinobacteria	Actinobacteria	Bifidobacteriales	Bifidobacteriaceae	Bifidobacterium
OTU_522	3.07	1.17	0.00874865	0.0223683	Firmicutes	Clostridia	Clostridiales	Lachnospiraceae
OTU_235	2.98	0.93	0.00138042	0.00428235	Firmicutes	Erysipelotrichi	Erysipelotrichales	Erysipelotrichaceae	Bulleidia
OTU_1525	2.97	0.8	0.000201988	0.000745966	Actinobacteria	Actinobacteria	Bifidobacteriales	Bifidobacteriaceae	Bifidobacterium
OTU_34	2.96	0.81	0.000240297	0.000864573	Actinobacteria	Coriobacteriia	Coriobacteriales	Coriobacteriaceae	Eggerthella	lenta
OTU_834	2.95	0.64	3.84e-06	1.94e-05	Actinobacteria	Actinobacteria	Bifidobacteriales	Bifidobacteriaceae	Bifidobacterium	adolescentis
*OTU_66	2.82	0.92	0.00213477	0.00628721	Firmicutes	Clostridia	Clostridiales
OTU_498	2.79	0.64	1.13e-05	5.33e-05	Actinobacteria	Actinobacteria	Bifidobacteriales	Bifidobacteriaceae	Bifidobacterium
OTU_213	2.78	0.38	4.94e-13	6.76e-12	Actinobacteria	Actinobacteria	Bifidobacteriales	Bifidobacteriaceae	Bifidobacterium
OTU_383	2.78	0.48	9.8e-09	8.24e-08	Actinobacteria	Actinobacteria	Bifidobacteriales	Bifidobacteriaceae	Bifidobacterium
OTU_864	2.76	0.51	7.89e-08	5.74e-07	Actinobacteria	Actinobacteria	Bifidobacteriales	Bifidobacteriaceae	Bifidobacterium	adolescentis
OTU_497	2.72	0.55	7.49e-07	4.62e-06	Actinobacteria	Actinobacteria	Bifidobacteriales	Bifidobacteriaceae	Bifidobacterium
OTU_1242	2.69	0.8	0.000750259	0.00244711	Firmicutes	Clostridia	Clostridiales	[Tissierellaceae]	Anaerococcus
OTU_136	2.68	0.45	3.17e-09	2.88e-08	Proteobacteria	Gammaproteobacteria	Pseudomonadales	Pseudomonadaceae	Pseudomonas
OTU_210	2.58	0.57	6.75e-06	3.32e-05	Actinobacteria	Actinobacteria	Actinomycetales	Corynebacteriaceae	Corynebacterium
*OTU_103	2.57	0.98	0.00899463	0.0227473	Firmicutes	Clostridia	Clostridiales	Veillonellaceae	Megasphaera
OTU_1120	2.5	1.02	0.0140159	0.0336188	Firmicutes	Clostridia	Clostridiales	Veillonellaceae	Veillonellaceae
OTU_854	2.49	0.43	8.75e-09	7.45e-08	Actinobacteria	Actinobacteria	Bifidobacteriales	Bifidobacteriaceae	Bifidobacterium
OTU_1252	2.2	0.6	0.000239697	0.000864573	Firmicutes	Clostridia	Clostridiales	[Tissierellaceae]	Anaerococcus
OTU_64	2.19	0.81	0.00705337	0.0187196	Firmicutes	Clostridia	Clostridiales	Lachnospiraceae	Ruminococcus	gnavus
OTU_1158	2.19	0.89	0.0134992	0.0326036	Firmicutes	Clostridia	Clostridiales	Peptostreptococcaceae
OTU_113	2.18	0.55	8.65e-05	0.000353225	Firmicutes	Clostridia	Clostridiales	[Tissierellaceae]	Anaerococcus
*OTU_758	2.16	0.57	0.000157387	0.000597314	Firmicutes	Bacilli	Lactobacillales	Carnobacteriaceae	Granulicatella
OTU_1580	2.11	0.48	1.15e-05	5.36e-05	Actinobacteria	Actinobacteria	Bifidobacteriales	Bifidobacteriaceae	Bifidobacterium
OTU_363	2.07	0.78	0.00781413	0.0204279	Firmicutes	Clostridia	Clostridiales	[Tissierellaceae]	Peptoniphilus
OTU_1308	2.04	0.85	0.0158752	0.0378188	Firmicutes	Clostridia	Clostridiales	Lachnospiraceae	Ruminococcus	gnavus
OTU_1126	1.99	0.6	0.000972733	0.00308622	Actinobacteria	Actinobacteria	Actinomycetales	Actinomycetaceae	Actinomyces
OTU_1224	1.91	0.66	0.00388733	0.0108534	Actinobacteria	Actinobacteria	Actinomycetales	Actinomycetaceae	Actinomyces
OTU_897	1.39	0.29	1.93e-06	1.09e-05	Firmicutes	Bacilli	Lactobacillales	Streptococcaceae	Streptococcus
OTU_1381	1.34	0.36	0.000206413	0.000758297	Firmicutes	Bacilli	Lactobacillales	Streptococcaceae	Streptococcus
OTU_1238	1.29	0.54	0.0167111	0.0392739	Firmicutes	Bacilli	Lactobacillales
*OTU_7	-0.78	0.27	0.00341681	0.00981454	Firmicutes	Bacilli	Lactobacillales	Streptococcaceae	Streptococcus
OTU_814	-0.88	0.36	0.0132234	0.0321601	Firmicutes	Bacilli	Lactobacillales	Streptococcaceae	Streptococcus
OTU_1151	-0.91	0.31	0.00366439	0.0103973	Firmicutes	Bacilli	Lactobacillales	Streptococcaceae	Streptococcus
OTU_296	-1.05	0.44	0.0162266	0.038264	Actinobacteria	Actinobacteria	Actinomycetales	Corynebacteriaceae	Corynebacterium
OTU_1161	-1.09	0.42	0.00894937	0.0227151	Firmicutes	Bacilli	Lactobacillales	Enterococcaceae	Enterococcaceae
*OTU_1200	-1.13	0.29	0.000103281	0.000413614	Firmicutes	Bacilli	Lactobacillales	Streptococcaceae	Streptococcus
OTU_1515	-1.13	0.43	0.00878922	0.0223901	Proteobacteria	Gammaproteobacteria	Enterobacteriales	Enterobacteriaceae
OTU_673	-1.15	0.42	0.00687458	0.0183849	Proteobacteria	Gammaproteobacteria	Enterobacteriales	Enterobacteriaceae
OTU_1068	-1.18	0.45	0.00930744	0.0232853	Firmicutes	Bacilli	Lactobacillales	A	Lactobacillales
OTU_1509	-1.19	0.43	0.00588075	0.0159099	Firmicutes	Clostridia	Clostridiales	Veillonellaceae	Veillonella	dispar
OTU_1369	-1.25	0.47	0.00818706	0.0211651	Firmicutes	Bacilli	Lactobacillales	Enterococcaceae	Enterococcus
OTU_663	-1.29	0.38	0.000737378	0.00242399	Proteobacteria	Gammaproteobacteria	Enterobacteriales	Enterobacteriaceae
OTU_573	-1.37	0.37	0.000226343	0.000827161	Firmicutes	Bacilli	Lactobacillales	Streptococcaceae	Streptococcus
OTU_1409	-1.4	0.57	0.0134599	0.0326036	Firmicutes	Bacilli	Lactobacillales	Enterococcaceae	Enterococcus
OTU_1607	-1.41	0.44	0.00129611	0.00405687	Firmicutes	Bacilli	Lactobacillales	Enterococcaceae	Enterococcus
OTU_936	-1.43	0.42	0.000739699	0.00242399	Proteobacteria	Gammaproteobacteria	Enterobacteriales	Enterobacteriaceae	Enterobacteriaceae
OTU_421	-1.44	0.53	0.00649724	0.0174426	Firmicutes	Clostridia	Clostridiales	Veillonellaceae	Veillonella	parvula
OTU_896	-1.53	0.49	0.00192264	0.00575967	Actinobacteria	Actinobacteria	Actinomycetales	Micrococcaceae	Rothia	mucilaginosa
OTU_1656	-1.55	0.53	0.00371412	0.0104958	Proteobacteria	Gammaproteobacteria	Enterobacteriales	Enterobacteriaceae
OTU_999	-1.57	0.42	0.000191465	0.000710865	Proteobacteria	Gammaproteobacteria	Enterobacteriales	Enterobacteriaceae
*OTU_977	-1.58	0.47	0.000859188	0.00276365	Proteobacteria	Gammaproteobacteria	Enterobacteriales	Enterobacteriaceae
*OTU_437	-1.61	0.42	0.000124634	0.000483303	Firmicutes	Bacilli	Lactobacillales	Enterococcaceae	Enterococcaceae
OTU_869	-1.66	0.41	4.31e-05	0.000182286	Proteobacteria	Gammaproteobacteria	Enterobacteriales	Enterobacteriaceae
*OTU_716	-1.67	0.49	0.000566246	0.00191864	Firmicutes	Bacilli	Bacillales	Staphylococcaceae	Staphylococcus
OTU_774	-1.69	0.36	3e-06	1.57e-05	Firmicutes	Bacilli	Lactobacillales	Streptococcaceae	Streptococcus
*OTU_1318	-1.7	0.36	1.93e-06	1.09e-05	Firmicutes	Bacilli	Lactobacillales	Streptococcaceae	Streptococcus
OTU_1711	-1.7	0.4	2.04e-05	9.23e-05	Proteobacteria	Gammaproteobacteria	Enterobacteriales	Enterobacteriaceae	Citrobacter
OTU_1586	-1.71	0.51	0.000721237	0.00239726	Firmicutes	Bacilli	Lactobacillales	Streptococcaceae	Streptococcus
*OTU_1239	-1.72	0.29	2.89e-09	2.66e-08	Firmicutes	Bacilli	Lactobacillales	Streptococcaceae	Streptococcus
OTU_1638	-1.72	0.42	4.11e-05	0.000177283	Proteobacteria	Gammaproteobacteria	Enterobacteriales	Enterobacteriaceae
OTU_9	-1.8	0.39	4.13e-06	2.08e-05	Firmicutes	Bacilli	Lactobacillales	Enterococcaceae	Enterococcus
OTU_1082	-1.81	0.46	7.43e-05	0.000305181	Proteobacteria	Gammaproteobacteria	Enterobacteriales	Enterobacteriaceae
OTU_1598	-1.82	0.41	1.03e-05	4.88e-05	Proteobacteria	Gammaproteobacteria	Enterobacteriales	Enterobacteriaceae
OTU_1380	-1.84	0.42	1.29e-05	5.96e-05	Proteobacteria	Gammaproteobacteria	Enterobacteriales	Enterobacteriaceae
OTU_1660	-1.85	0.38	1.41e-06	8.25e-06	Proteobacteria	Gammaproteobacteria	Enterobacteriales	Enterobacteriaceae
OTU_117	-1.86	0.39	1.74e-06	1e-05	Proteobacteria	Gammaproteobacteria	Enterobacteriales	Enterobacteriaceae
OTU_558	-1.88	0.39	1.69e-06	9.8e-06	Firmicutes	Bacilli	Lactobacillales	A	Lactobacillales
OTU_139	-1.89	0.47	6.59e-05	0.000272144	Firmicutes	Bacilli	Lactobacillales	Streptococcaceae	Streptococcus	anginosus
OTU_1080	-1.89	0.7	0.00714869	0.0189007	Bacteroidetes	Bacteroidia	Bacteroidales	Bacteroidaceae	Bacteroides
*OTU_986	-1.9	0.35	5.73e-08	4.3e-07	Firmicutes	Bacilli	Lactobacillales	Streptococcaceae	Streptococcus
OTU_3	-1.91	0.39	1.17e-06	6.93e-06	Proteobacteria	Gammaproteobacteria	Enterobacteriales	Enterobacteriaceae
OTU_764	-1.91	0.36	1.53e-07	1.06e-06	Proteobacteria	Gammaproteobacteria	Enterobacteriales	Enterobacteriaceae
OTU_699	-1.92	0.43	9.75e-06	4.66e-05	Proteobacteria	Gammaproteobacteria	Enterobacteriales	Enterobacteriaceae	Trabulsiella
OTU_1055	-1.92	0.61	0.00175927	0.0053623	Proteobacteria	Gammaproteobacteria	Aeromonadales	Aeromonadaceae
OTU_811	-1.93	0.41	2.74e-06	1.46e-05	Proteobacteria	Gammaproteobacteria	Enterobacteriales	Enterobacteriaceae
OTU_406	-1.93	0.35	5.06e-08	3.84e-07	Firmicutes	Bacilli	Lactobacillales	Streptococcaceae	Streptococcus
OTU_1061	-1.94	0.43	7.09e-06	3.46e-05	Firmicutes	Bacilli	Lactobacillales	Enterococcaceae	Enterococcus
OTU_1153	-1.94	0.44	8.95e-06	4.31e-05	Proteobacteria	Gammaproteobacteria	Enterobacteriales	Enterobacteriaceae
OTU_793	-1.95	0.37	1.03e-07	7.3e-07	Proteobacteria	Gammaproteobacteria	Enterobacteriales	Enterobacteriaceae	Serratia
OTU_552	-1.96	0.78	0.0120566	0.0295281	Firmicutes	Clostridia	Clostridiales	Clostridiaceae
OTU_1072	-1.99	0.37	6.99e-08	5.19e-07	Firmicutes	Bacilli	Lactobacillales	Streptococcaceae	Streptococcus
OTU_1364	-2	0.43	2.71e-06	1.45e-05	Firmicutes	Bacilli	Lactobacillales	Enterococcaceae	Enterococcus
OTU_1564	-2	0.87	0.0212006	0.0491629	Firmicutes	Clostridia	Clostridiales	Clostridiaceae
OTU_1026	-2.02	0.59	0.000647701	0.00217981	Firmicutes	Bacilli	Lactobacillales	Enterococcaceae	Enterococcus	cecorum
OTU_915	-2.07	0.65	0.00146826	0.00453473	Proteobacteria	Gammaproteobacteria	Enterobacteriales	Enterobacteriaceae
OTU_1447	-2.08	0.44	1.98e-06	1.1e-05	Proteobacteria	Gammaproteobacteria	Enterobacteriales	Enterobacteriaceae
OTU_42	-2.1	0.64	0.000988292	0.00312139	Proteobacteria	Gammaproteobacteria	Pasteurellales	Pasteurellaceae	Haemophilus
OTU_1255	-2.11	0.42	4.39e-07	2.84e-06	Proteobacteria	Gammaproteobacteria	Enterobacteriales	Enterobacteriaceae
OTU_1619	-2.14	0.51	2.96e-05	0.000131326	Proteobacteria	Gammaproteobacteria	Enterobacteriales	Enterobacteriaceae
OTU_880	-2.16	0.53	4.27e-05	0.000181525	Firmicutes	Bacilli	Bacillales	Staphylococcaceae	Macrococcus	caseolyticus
OTU_30	-2.17	0.84	0.0102895	0.0254684	Firmicutes	Clostridia	Clostridiales	Clostridiaceae	Clostridium	neonatale
OTU_905	-2.17	0.46	2.51e-06	1.36e-05	Firmicutes	Bacilli	Lactobacillales	Enterococcaceae	Enterococcaceae
OTU_753	-2.19	0.47	3.61e-06	1.86e-05	Proteobacteria	Gammaproteobacteria	Enterobacteriales	Enterobacteriaceae
OTU_1137	-2.19	0.79	0.00543019	0.0148061	Firmicutes	Clostridia	Clostridiales	Clostridiaceae
OTU_469	-2.21	0.88	0.0119516	0.029374	Firmicutes	Clostridia	Clostridiales	Clostridiaceae	Clostridium
OTU_1514	-2.23	0.53	2.64e-05	0.000117964	Firmicutes	Bacilli	Lactobacillales	Streptococcaceae	Streptococcus
OTU_1319	-2.24	0.45	7.8e-07	4.77e-06	Proteobacteria	Gammaproteobacteria	Enterobacteriales	Enterobacteriaceae
OTU_4	-2.26	0.76	0.00300288	0.00869714	Bacteroidetes	Bacteroidia	Bacteroidales	Bacteroidaceae	Bacteroides	fragilis
OTU_1400	-2.28	0.87	0.00858038	0.0220188	Bacteroidetes	Bacteroidia	Bacteroidales	Bacteroidaceae	Bacteroides
OTU_1659	-2.28	0.46	6.9e-07	4.3e-06	Firmicutes	Bacilli	Lactobacillales	Enterococcaceae	Enterococcus
OTU_819	-2.3	0.43	7.36e-08	5.41e-07	Proteobacteria	Gammaproteobacteria	Enterobacteriales	Enterobacteriaceae
*OTU_37	-2.37	0.4	2.87e-09	2.66e-08	Firmicutes	Bacilli	Bacillales	Staphylococcaceae	Staphylococcus
OTU_1377	-2.37	0.57	3.07e-05	0.000134813	Firmicutes	Bacilli	Bacillales	Staphylococcaceae	Staphylococcus
OTU_708	-2.38	0.96	0.0129374	0.0315744	Proteobacteria	Gammaproteobacteria	Pseudomonadales	Moraxellaceae	Acinetobacter	johnsonii
OTU_1118	-2.39	0.5	1.9e-06	1.08e-05	Proteobacteria	Gammaproteobacteria	Enterobacteriales	Enterobacteriaceae
*OTU_546	-2.42	0.47	1.88e-07	1.27e-06	Firmicutes	Bacilli	Lactobacillales	Streptococcaceae	Streptococcus
OTU_1640	-2.44	0.49	5.29e-07	3.35e-06	Proteobacteria	Gammaproteobacteria	Enterobacteriales	Enterobacteriaceae
OTU_1141	-2.5	0.45	2.45e-08	1.92e-07	Firmicutes	Bacilli	Lactobacillales	Enterococcaceae	Enterococcaceae
OTU_845	-2.53	0.65	0.000112001	0.000444186	Proteobacteria	Gammaproteobacteria	Pasteurellales	Pasteurellaceae	Haemophilus
OTU_812	-2.59	0.9	0.00410897	0.0114265	Firmicutes	Clostridia	Clostridiales	Clostridiaceae
*OTU_1013	-2.6	0.31	9.02e-17	1.97e-15	Firmicutes	Bacilli	Lactobacillales	Streptococcaceae	Streptococcus
OTU_594	-2.71	0.74	0.000251344	0.000895094	Firmicutes	Clostridia	Clostridiales	Clostridiaceae
OTU_841	-2.71	1.16	0.0195598	0.0458147	Bacteroidetes	Bacteroidia	Bacteroidales	Bacteroidaceae	Bacteroides	fragilis
OTU_54	-2.72	1.13	0.0162148	0.038264	Firmicutes	Clostridia	Clostridiales	Peptostreptococcaceae
OTU_169	-2.74	1.03	0.00762102	0.019998	Bacteroidetes	Bacteroidia	Bacteroidales	Bacteroidaceae	Bacteroides
OTU_1611	-2.76	0.84	0.00102011	0.00320737	Proteobacteria	Gammaproteobacteria	Enterobacteriales	Enterobacteriaceae	Serratia	marcescens
OTU_946	-2.8	0.45	3.37e-10	3.46e-09	Proteobacteria	Gammaproteobacteria	Enterobacteriales	Enterobacteriaceae
OTU_1207	-2.85	0.4	5.98e-13	8.03e-12	Proteobacteria	Gammaproteobacteria	Enterobacteriales	Enterobacteriaceae
OTU_1256	-2.86	1.1	0.00907675	0.0228719	Bacteroidetes	Bacteroidia	Bacteroidales	Bacteroidaceae	Bacteroides	fragilis
*OTU_1287	-2.89	0.77	0.000183893	0.000686402	Firmicutes	Clostridia	Clostridiales	Clostridiaceae	Clostridium
OTU_851	-2.97	0.85	0.000516822	0.00175972	Proteobacteria	Gammaproteobacteria	Enterobacteriales	Enterobacteriaceae
OTU_1297	-3	0.58	2.21e-07	1.48e-06	Firmicutes	Clostridia	Clostridiales	Veillonellaceae	Veillonella	dispar
*OTU_1615	-3.01	0.32	2.55e-21	7.73e-20	Firmicutes	Bacilli	Lactobacillales	Streptococcaceae	Streptococcus
OTU_1481	-3.03	0.4	5.69e-14	8.45e-13	Proteobacteria	Gammaproteobacteria	Enterobacteriales	Enterobacteriaceae
OTU_2	-3.04	0.4	5.86e-14	8.52e-13	Proteobacteria	Gammaproteobacteria	Enterobacteriales	Enterobacteriaceae
OTU_1092	-3.04	1.09	0.0052894	0.0145354	Firmicutes	Clostridia	Clostridiales	Clostridiaceae
OTU_1195	-3.07	0.43	9.74e-13	1.28e-11	Proteobacteria	Gammaproteobacteria	Enterobacteriales	Enterobacteriaceae
OTU_1342	-3.1	0.49	2.7e-10	2.9e-09	Firmicutes	Bacilli	Lactobacillales	Enterococcaceae	Enterococcus
OTU_222	-3.11	0.99	0.00173564	0.00531348	Bacteroidetes	Bacteroidia	Bacteroidales	Bacteroidaceae	Bacteroides	fragilis
OTU_39	-3.13	0.71	1.15e-05	5.36e-05	Firmicutes	Clostridia	Clostridiales	Clostridiaceae
OTU_978	-3.15	0.95	0.000949423	0.00302602	Bacteroidetes	Bacteroidia	Bacteroidales	Bacteroidaceae	Bacteroides	uniformis
OTU_1544	-3.18	0.95	0.000855933	0.00276365	Bacteroidetes	Bacteroidia	Bacteroidales	Bacteroidaceae	Bacteroides	fragilis
OTU_1637	-3.19	0.82	0.0001037	0.000413614	Firmicutes	Clostridia	Clostridiales	Clostridiaceae
OTU_1111	-3.23	1.03	0.0016826	0.0051738	Bacteroidetes	Bacteroidia	Bacteroidales	Bacteroidaceae	Bacteroides	caccae
OTU_872	-3.27	0.43	2.24e-14	3.56e-13	Proteobacteria	Gammaproteobacteria	Enterobacteriales	Enterobacteriaceae
OTU_1060	-3.28	1.16	0.00481151	0.0133271	Firmicutes	Clostridia	Clostridiales	Peptostreptococcaceae
OTU_1107	-3.31	0.41	1.14e-15	2.21e-14	Proteobacteria	Gammaproteobacteria	Enterobacteriales	Enterobacteriaceae
OTU_1695	-3.37	0.86	9.54e-05	0.000384782	Firmicutes	Clostridia	Clostridiales	Clostridiaceae
OTU_28	-3.37	0.73	4.19e-06	2.09e-05	Firmicutes	Clostridia	Clostridiales	Clostridiaceae
OTU_1149	-3.38	0.5	1.09e-11	1.25e-10	Proteobacteria	Gammaproteobacteria	Enterobacteriales	Enterobacteriaceae
OTU_804	-3.44	1.03	0.00080467	0.00261237	Bacteroidetes	Bacteroidia	Bacteroidales	Bacteroidaceae	Bacteroides	fragilis
OTU_951	-3.55	1	0.00039905	0.00139269	Bacteroidetes	Bacteroidia	Bacteroidales	Bacteroidaceae	Bacteroides	fragilis
OTU_1023	-3.61	0.81	8.77e-06	4.25e-05	Firmicutes	Clostridia	Clostridiales	Clostridiaceae	Clostridium
OTU_685	-3.62	1.09	0.000937431	0.0030015	Firmicutes	Clostridia	Clostridiales	Clostridiaceae	Clostridium
OTU_698	-3.71	0.8	3.66e-06	1.86e-05	Firmicutes	Clostridia	Clostridiales	Clostridiaceae
OTU_827	-3.71	0.79	2.36e-06	1.29e-05	Proteobacteria	Gammaproteobacteria	Pasteurellales	Pasteurellaceae
OTU_975	-3.77	0.61	6.58e-10	6.56e-09	Proteobacteria	Gammaproteobacteria	Enterobacteriales	Enterobacteriaceae	Klebsiella
OTU_1295	-3.78	0.55	7.94e-12	9.39e-11	Firmicutes	Bacilli	Bacillales	Staphylococcaceae	Staphylococcus	epidermidis
OTU_1211	-3.83	0.75	3.87e-07	2.55e-06	Firmicutes	Clostridia	Clostridiales	Clostridiaceae
OTU_966	-3.89	0.75	2.32e-07	1.54e-06	Firmicutes	Clostridia	Clostridiales	Clostridiaceae
OTU_231	-3.98	1.43	0.0054303	0.0148061	Proteobacteria	Gammaproteobacteria	Aeromonadales	Aeromonadaceae
OTU_1046	-4.02	0.94	2.01e-05	9.18e-05	Firmicutes	Clostridia	Clostridiales	Clostridiaceae	Clostridium	butyricum
OTU_893	-4.05	0.95	1.91e-05	8.76e-05	Firmicutes	Clostridia	Clostridiales	Clostridiaceae
OTU_1234	-4.08	1.32	0.00200609	0.00595853	Bacteroidetes	Bacteroidia	Bacteroidales	Bacteroidaceae	Bacteroides	fragilis
OTU_770	-4.27	1.21	0.000429767	0.00148504	Firmicutes	Clostridia	Clostridiales	Clostridiaceae
OTU_1375	-4.48	1.14	8.87e-05	0.000359756	Fusobacteria	Fusobacteriia	Fusobacteriales	Fusobacteriaceae	Fusobacterium
OTU_1427	-4.64	0.94	8.54e-07	5.14e-06	Firmicutes	Clostridia	Clostridiales	Clostridiaceae
OTU_15	-4.67	0.79	3.39e-09	3.04e-08	Firmicutes	Clostridia	Clostridiales	Clostridiaceae	Clostridium
OTU_180	-4.75	1.23	0.000119514	0.000466038	Fusobacteria	Fusobacteriia	Fusobacteriales	Fusobacteriaceae	Fusobacterium
OTU_95	-4.79	1.58	0.00239403	0.00699178	Proteobacteria	Gammaproteobacteria	Pasteurellales	Pasteurellaceae	Aggregatibacter
OTU_466	-4.86	1.02	1.97e-06	1.1e-05	Proteobacteria	Gammaproteobacteria	Enterobacteriales	Enterobacteriaceae
OTU_1192	-5.14	0.9	1.08e-08	8.97e-08	Firmicutes	Clostridia	Clostridiales	Clostridiaceae
OTU_1337	-5.22	0.86	1.18e-09	1.15e-08	Firmicutes	Clostridia	Clostridiales	Clostridiaceae
*OTU_885	-5.35	0.75	1.09e-12	1.41e-11	Firmicutes	Clostridia	Clostridiales	Clostridiaceae
OTU_1155	-5.42	0.94	7.13e-09	6.14e-08	Firmicutes	Clostridia	Clostridiales	Clostridiaceae	Clostridium	butyricum
OTU_1394	-5.54	0.78	1.19e-12	1.51e-11	Firmicutes	Clostridia	Clostridiales	Clostridiaceae
OTU_140	-5.82	0.8	3.74e-13	5.22e-12	Firmicutes	Clostridia	Clostridiales	Clostridiaceae
OTU_1373	-5.88	0.71	1.74e-16	3.57e-15	Firmicutes	Clostridia	Clostridiales	Clostridiaceae
OTU_1654	-6.12	0.9	1.03e-11	1.2e-10	Firmicutes	Clostridia	Clostridiales	Clostridiaceae	Clostridium	butyricum
OTU_1047	-6.39	0.9	1.42e-12	1.77e-11	Firmicutes	Clostridia	Clostridiales	Clostridiaceae	Clostridium	butyricum
OTU_1254	-6.45	0.85	2.75e-14	4.26e-13	Firmicutes	Clostridia	Clostridiales	Clostridiaceae

## Sheet: Supplementary Table 8
Supplementary Table 8 | Differentially abundant (FDR <0.05) fungal OTUs between GMC3 (n=32) and GMC2 (n=50). Taxa ordered by decreasing log2 Fold Change (Log2FC) of OTU relative abundance in GMC3 versus GMC2.
OTU	Log2FC	Log2FC SE	P value	Adjusted P value	Phylum	Class	Order	Family	Genus	Species
OTU_4	7.02	0.91	1.37e-14	1.19e-12	Ascomycota	Saccharomycetes	Saccharomycetales	Incertae sedis	Candida	tropicalis
OTU_5	3.97	1.03	0.000121505	0.00176182	Ascomycota	Saccharomycetes	Saccharomycetales	Saccharomycetaceae	Saccharomyces
OTU_2472	-2.75	0.95	0.00390326	0.0339584	Basidiomycota	Incertae sedis	Malasseziales	Malasseziaceae	Malassezia	globosa
OTU_567	-2.85	1.04	0.00596431	0.0432413	Basidiomycota	Incertae sedis	Malasseziales	Malasseziaceae	Malassezia	globosa
OTU_13	-3.32	0.96	0.000565148	0.00702399	Basidiomycota	Incertae sedis	Malasseziales	Malasseziaceae	Malassezia	globosa
OTU_121	-3.38	1.19	0.0046422	0.0367156	Basidiomycota	Incertae sedis	Malasseziales	Malasseziaceae	Malassezia	globosa
OTU_9307	-3.58	1.1	0.00113203	0.010943	Basidiomycota	Incertae sedis	Malasseziales	Malasseziaceae	Malassezia	globosa
OTU_9823	-4.46	1.33	0.000791132	0.00860356	Basidiomycota	Incertae sedis	Malasseziales	Malasseziaceae	Malassezia	globosa
OTU_19	-5	1.29	0.0001059	0.00176182	Basidiomycota	Incertae sedis	Malasseziales	Malasseziaceae	Malassezia	sympodialis
OTU_27	-7.2	1.31	3.64e-08	9.02e-07	Basidiomycota	Incertae sedis	Malasseziales	Malasseziaceae	Malassezia	globosa
OTU_18	-7.6	1.39	4.15e-08	9.02e-07	Ascomycota	Dothideomycetes	Pleosporales	Pleosporaceae	Alternaria	alternata
OTU_53	-23.02	3.54	8.24e-11	3.59e-09	Basidiomycota	Agaricomycetes	Agaricales	Psathyrellaceae	Coprinellus

## Sheet: Supplementary Table 9
Supplementary Table 9 | Distribution of microbiologically representative infant fecal samples that underwent untargeted metabolomic profiling and parallel shotgun metagenomic sequencing.
	Normal BMI			Overweight/Obese (OW/OB)			Total
	Exclusively Breastfed	Mixed Feeding	Exclusively Formula	Exclusively Breastfed	Mixed Feeding	Exclusively Formula
GMC1	2 (1)*	12 (9)	1 (1)	3 (2)	8 (6)	2 (1)
Sub-total	15 (11)			13 (9)			28 (20)
GMC3	1 (0)	9 (7)	5 (3)	1 (1)	10 (8)	6 (4)
Sub-total	15 (10)			17 (13)			32 (23)
Total	30 (21)			30 (22)			60 (43)
All samples successfully produced a metabolic profile.
* Numbers in parentheses indicate stool samples with a metabolic profile that also produced >50,000 metagenomic sequence reads.

## Sheet: Supplementary Table 10
	Supplementary Table 10 | Differential abundance of metabolites detected in GMC3 (n=32) and GMC1 (n=28) stool samples.
	Red and green shaded cells indicate p≤0.05 (red indicates that the mean values are significantly higher for that comparison; green values significantly lower). Light red and light green shaded cells indicate 0.05<p<0.10 (light red indicates that the mean values trend higher for that comparison; light green values trend lower). For the ANOVA, blue-shaded cells indicate p≤0.05; light blue-shaded ce…										Fold of Change										Statistical Values
											ANOVA Contrasts								Two-Way ANOVA		ANOVA Contrasts												Two-Way ANOVA			Mean Values									% Filled Values
											Obese/Overweight		GMC3		All GMC3	All ObeseOverweight	NGM Main Effect	BMI Main Effect	NGM : BMI Interaction		GMC1 Obese/Overweight		GMC3 Obese/Overweight		GMC3 Normal		GMC3 Obese/Overweight		All GMC3		All ObeseOverweight		NGM : BMI Interaction			GMC1 LSM	GMC1 N	GMC1 OO	GMC3 LSM	GMC3 N	GMC3 OO	NORMAL LSM	OBESE OVERWEIGHT LSM		GMC1 N	GMC1 OO	GMC3 N	GMC3 OO
											Normal		GMC1								GMC1 Normal		GMC3 Normal		GMC1 Normal		GMC1 Obese/Overweight		All GMC1		All Normal
	Pathway Sort Order	Super Pathway	Sub Pathway	Biochemical Name	Platform	Comp ID	KEGG	HMDB	PUBCHEM	X	GMC1	GMC3	Normal	Obese/Overweight	All GMC1	All Normal				X	p-value	q-value	p-value	q-value	p-value	q-value	p-value	q-value	p-value	q-value	p-value	q-value	p-value	q-value	X									X					X
	1	Amino Acid	Glycine, Serine and Threonine Metabolism	glycine	LC/MS pos early	58	C00037	HMDB00123	750		0.86	0.68	1.52	1.2	1.38	0.76					0.634	1	0.145	0.679	0.109	0.34	0.496	0.413	0.108	0.148	0.18	0.553	0.513	1		0.8413	1.1696	1.0082	1.1638	1.7754	1.2073	1.1325	0.8645		100	100	100	100
	2			N-acetylglycine	LC/MS pos early	27710		HMDB00532	10972		1.22	0.6	1.66	0.81	1.24	0.83					0.921	1	0.256	0.679	0.225	0.427	0.831	0.532	0.315	0.288	0.395	0.609	0.48	1		0.8837	1.1324	1.3811	1.0989	1.8781	1.124	1.0804	0.8988		100	100	100	100
	4			sarcosine	LC/MS pos early	1516	C00213	HMDB00271	1088		0.99	0.51	6.5	3.37	1.74	0.94					0.523	1	0.39	0.693	0.138	0.36	1	0.578	0.294	0.278	0.903	0.746	0.294	1		0.2781	1.1473	1.139	0.4844	7.4612	3.8387	0.379	0.3555		47	62	67	41
	5			dimethylglycine	LC/MS pos early	5086	C01026	HMDB00092	673		1.01	0.23	4.64	1.05	1.84	0.51					0.846	1	0.005	0.308	0.009	0.163	0.97	0.571	0.06	0.102	0.036	0.424	0.067	1		0.5702	1.0234	1.0313	1.0481	4.752	1.0834	1.0873	0.5496		80	69	93	65
	6			betaine	LC/MS pos early	3141	C00719	HMDB00043	247		0.66	0.22	2.38	0.8	1.42	0.35					0.129	1	0.001	0.146	0.107	0.337	0.981	0.574	0.261	0.262	0.001	0.292	0.247	1		0.6987	1.4883	0.9856	0.9889	3.5462	0.7906	1.4017	0.4929		100	100	100	100
	9			serine	LC/MS pos early	1648	C00065	HMDB00187	5951		1.05	0.96	1.7	1.56	1.57	0.97					0.88	1	0.648	0.71	0.013	0.165	0.055	0.161	0.002	0.016	0.84	0.726	0.673	1		0.7909	0.8608	0.9041	1.2428	1.4649	1.4102	1.0057	0.9774		100	100	100	100
	10			N-acetylserine	LC/MS pos early	37076		HMDB02931	65249		0.96	0.64	1.48	0.99	1.35	0.8					0.66	1	0.308	0.679	0.207	0.41	0.467	0.404	0.161	0.19	0.309	0.592	0.706	1		0.7934	1.137	1.0932	1.0745	1.6837	1.0801	1.0304	0.8274		100	100	100	100
	15			2-methylserine	LC/MS pos early	53229	C02115		94309		0.33	0.48	0.45	0.65	0.83	0.35					0.43	1	0.095	0.679	0.854	0.687	0.529	0.43	0.75	0.486	0.087	0.498	0.565	1		0.1933	2.564	0.8505	0.1597	1.1576	0.5531	0.2954	0.1045		67	62	67	41
	16			threonine	LC/MS pos early	1284	C00188	HMDB00167	6288		1.11	0.86	1.45	1.13	1.34	0.89					0.815	1	0.422	0.695	0.123	0.36	0.313	0.339	0.073	0.117	0.472	0.645	0.705	1		0.8574	0.9852	1.0935	1.1472	1.427	1.2306	1.0507	0.9362		100	100	100	100
	17			N-acetylthreonine	LC/MS neg	33939			152204		1.25	0.73	1.46	0.85	1.02	1.04					0.641	1	0.751	0.711	0.665	0.645	0.722	0.502	0.958	0.551	0.901	0.746	0.577	1		0.8664	1.2323	1.5394	0.8795	1.7959	1.3062	0.8574	0.8888		93	100	93	100
	18			allo-threonine	LC/MS polar	15142	C05519	HMDB04041	99289		0.63	1.38	1.38	3.02	2.01	0.76					0.202	1	0.996	0.755	0.299	0.485	0.022	0.115	0.019	0.053	0.348	0.598	0.351	1		0.2964	0.653	0.411	0.5961	0.8991	1.2425	0.482	0.3665		53	31	80	65
	21			homoserine	LC/MS polar	18351	C00263	HMDB00719	12647		0.78	0.77	0.8	0.79	0.9	0.91					0.909	1	0.748	0.71	0.875	0.69	0.728	0.505	0.721	0.474	0.762	0.719	0.892	1		0.7669	1.7187	1.3433	0.6866	1.3697	1.0564	0.7604	0.6925		87	85	87	76
	28		Alanine and Aspartate Metabolism	alanine	LC/MS pos early	1126	C00041	HMDB00161	5950		1.05	0.93	1.13	1	1.11	1.02					0.757	1	0.873	0.728	0.462	0.576	0.795	0.519	0.483	0.376	0.907	0.747	0.738	1		0.8822	1.0013	1.0495	0.9769	1.1266	1.0504	0.9205	0.9363		100	100	100	100
	30			N-acetylalanine	LC/MS polar	1585	C02847	HMDB00766	88064		0.73	0.85	0.69	0.8	0.78	0.84					0.36	1	0.776	0.711	0.225	0.427	0.59	0.455	0.217	0.229	0.389	0.609	0.634	1		1.1485	1.7752	1.2876	0.8905	1.2231	1.0364	1.105	0.9256		100	100	100	100
	32			N-propionylalanine	LC/MS neg	42993			321155		0.54	0.89	0.92	1.52	1.18	1.12					0.897	1	0.518	0.701	0.994	0.721	0.455	0.398	0.599	0.424	0.728	0.707	0.592	1		0.5674	1.5252	0.8225	0.671	1.4037	1.2502	0.5838	0.6522		60	69	67	88
	33			N-carbamoylalanine	LC/MS pos early	52340			426409		0.59	0.77	0.69	0.89	0.86	0.79					0.17	1	0.391	0.693	0.322	0.492	0.695	0.493	0.329	0.293	0.114	0.511	0.673	1		0.3897	0.6536	0.388	0.3365	0.4509	0.3451	0.4082	0.3212		33	15	27	24
	34			aspartate	LC/MS pos early	443	C00049	HMDB00191	5960		0.93	0.94	1.11	1.12	1.1	0.88					0.522	1	0.554	0.71	0.671	0.647	0.611	0.461	0.509	0.388	0.384	0.609	0.95	1		0.8433	0.9906	0.9222	0.9306	1.1015	1.0366	0.9454	0.83		100	100	100	100
	35			N-acetylaspartate (NAA)	LC/MS polar	22185	C01042	HMDB00812	65065		0.65	0.42	0.79	0.51	0.91	0.76					0.741	1	0.112	0.679	0.453	0.575	0.256	0.311	0.777	0.496	0.393	0.609	0.183	1		1.0061	2.9714	1.9178	0.9182	2.3497	0.9876	1.1039	0.8369		100	100	100	100
	38			asparagine	LC/MS pos early	512	C00152	HMDB00168	6267		0.76	1.3	1.24	2.1	1.75	0.91					0.379	1	0.586	0.71	0.687	0.651	0.071	0.175	0.117	0.156	0.785	0.722	0.311	1		0.7691	1.9841	1.5136	1.3429	2.4561	3.181	1.0662	0.9687		100	100	100	100
	39			N-acetylasparagine	LC/MS pos early	33942		HMDB06028	99715		0.77	0.97	1.23	1.53	1.82	0.89					0.479	1	0.935	0.74	0.186	0.397	0.037	0.135	0.017	0.049	0.644	0.68	0.567	1		0.584	1.1148	0.8625	1.0654	1.369	1.3223	0.8348	0.7453		100	100	100	100
	41		Glutamate Metabolism	glutamate	LC/MS pos early	57	C00025	HMDB00148	611		1.3	1.26	1.02	0.99	1.14	1.17					0.507	1	0.591	0.71	0.551	0.6	0.671	0.489	0.471	0.372	0.395	0.609	0.906	1		0.8542	0.9838	1.2765	0.9751	1.0009	1.2616	0.8441	0.9869		100	100	100	100
	42			glutamine	LC/MS pos early	53	C00064	HMDB00641	5961		0.74	0.93	1.94	2.44	2.25	0.61					0.219	1	0.227	0.679	0.052	0.275	0.043	0.148	0.006	0.028	0.087	0.498	0.942	1		0.5364	0.87	0.645	1.2083	1.6873	1.5767	1.0297	0.6294		100	100	100	100
	43			alpha-ketoglutaramate*	LC/MS polar	62101					0.8	0.74	2.05	1.89	1.96	0.67					0.397	1	0.181	0.679	0.045	0.256	0.113	0.217	0.012	0.041	0.127	0.525	0.764	1		0.6441	1.0525	0.8406	1.2648	2.1594	1.5904	1.1046	0.7376		100	100	100	100
	44			N-acetylglutamate	LC/MS pos early	15720	C00624	HMDB01138	70914		0.95	1.39	0.76	1.11	0.97	1.13					0.976	1	0.216	0.679	0.447	0.572	0.636	0.473	0.842	0.521	0.408	0.618	0.384	1		0.9604	1.1717	1.1079	0.9321	0.8888	1.2352	0.8892	1.0068		100	100	100	100
	45			N-acetylglutamine	LC/MS pos early	33943	C02716	HMDB06029	182230		0.99	0.45	1.84	0.83	1.23	0.71					0.796	1	0.03	0.479	0.095	0.322	0.851	0.538	0.293	0.278	0.093	0.503	0.189	1		0.9518	1.2537	1.2458	1.1749	2.3113	1.0302	1.2527	0.8927		100	100	100	100
	50			glutamate, gamma-methyl ester	LC/MS pos early	33487		HMDB61715	68662		1.25	1.11	0.98	0.87	0.93	1.06					0.524	1	0.806	0.718	0.849	0.686	0.482	0.407	0.714	0.472	0.765	0.719	0.527	1		1.0208	1.1855	1.4846	0.9475	1.1625	1.2886	0.954	1.0138		100	100	100	100
	51			pyroglutamine*	LC/MS pos early	46225			134508		0.82	0.79	0.85	0.83	0.95	0.86					0.708	1	0.554	0.71	0.95	0.716	0.804	0.523	0.825	0.516	0.498	0.655	0.895	1		1.0183	1.7151	1.4004	0.9685	1.4654	1.1575	1.0726	0.9194		100	100	100	100
	53			beta-citrylglutamate	LC/MS neg	54923	C20775		72715786		0.95	0.47	0.7	0.35	0.29	0.54					0.844	1	0.112	0.679	0.291	0.479	0.02	0.109	0.017	0.049	0.218	0.567	0.342	1		0.6057	1.8161	1.7271	0.1785	1.2699	0.5963	0.4481	0.2412		93	92	87	59
	54			gamma-aminobutyrate (GABA)	LC/MS pos early	1416	C00334	HMDB00112	119		1.23	0.73	0.64	0.38	0.24	1.13					0.892	1	0.634	0.71	0.037	0.231	0.135	0.233	0.013	0.041	0.822	0.724	0.671	1		2.4335	8.0173	9.8675	0.5855	5.1052	3.7113	1.1213	1.2707		93	100	100	100
	55			carboxyethyl-GABA	LC/MS pos early	40007		HMDB02201	2572		0.86	1.09	1.11	1.4	1.2	1.01					0.815	1	0.719	0.71	0.644	0.635	0.299	0.332	0.288	0.276	0.94	0.753	0.677	1		0.8157	1.0572	0.9142	0.9821	1.1684	1.2763	0.8892	0.901		100	100	100	94
	59			S-1-pyrroline-5-carboxylate	LC/MS pos early	42370	C04322	HMDB01301	1196		1.27	1.16	2.27	2.08	1.91	1.09					0.479	1	0.789	0.714	0.025	0.217	0.202	0.274	0.014	0.043	0.738	0.708	0.485	1		0.4094	0.5239	0.6663	0.7814	1.1896	1.3828	0.5419	0.5904		47	62	87	82
	61			propionylglutamine	LC/MS pos early	54909					1	0.98	1.76	1.73	2.75	1.08					0.939	1	0.85	0.723	0.089	0.322	0.074	0.176	0.015	0.045	0.853	0.731	0.941	1		0.2413	0.6116	0.6091	0.6625	1.0745	1.0532	0.3852	0.4151		80	77	93	94
	63			succinylglutamine	LC/MS pos early	55014					1.44	0.65	1.38	0.62	0.67	0.63					0.716	1	0.193	0.679	0.796	0.677	0.255	0.311	0.322	0.291	0.248	0.568	0.529	1		0.5632	1.0229	1.4704	0.3801	1.4081	0.9178	0.5822	0.3677		80	62	87	41
	65		Histidine Metabolism	histidine	LC/MS neg	59	C00135	HMDB00177	6274		1.24	0.97	1.77	1.38	1.91	1.08					0.86	1	0.819	0.718	0.102	0.333	0.098	0.201	0.022	0.057	0.775	0.721	0.978	1		0.5134	0.7771	0.9664	0.983	1.379	1.3365	0.683	0.739		100	100	93	100
	66			1-methylhistidine	LC/MS pos early	30460	C01152	HMDB00001	92105		0.52	0.14	3.83	1	1.23	0.52					0.434	1	0.017	0.478	0.205	0.41	0.781	0.518	0.484	0.376	0.028	0.412	0.276	1		0.4279	0.9061	0.4745	0.5244	3.4731	0.4736	0.6557	0.3422		53	46	53	41
	68			N-acetylhistidine	LC/MS pos early	33946	C02997	HMDB32055	75619		0.69	0.76	0.56	0.61	0.65	0.85					0.865	1	0.291	0.679	0.608	0.62	0.093	0.195	0.12	0.158	0.549	0.667	0.397	1		1.2514	2.6748	1.8437	0.8142	1.4949	1.1323	1.0958	0.9298		100	100	100	100
	70			N-acetyl-1-methylhistidine*	LC/MS pos early	43255			193270		1.63	0.66	1.57	0.63	2.21	0.87					0.954	1	0.652	0.71	0.105	0.336	0.215	0.28	0.045	0.087	0.727	0.707	0.79	1		0.5187	2.1245	3.4714	1.1444	3.335	2.1961	0.8245	0.72		87	69	93	82
	71			hydantoin-5-propionic acid	LC/MS polar	40473	C05565	HMDB01212	782		1.19	0.95	1.91	1.53	1.67	1					0.578	1	0.568	0.71	0.005	0.131	0.086	0.189	0.002	0.015	0.987	0.762	0.426	1		0.5252	0.5636	0.6681	0.8753	1.077	1.02	0.6772	0.6789		40	54	80	82
	72			trans-urocanate	LC/MS pos early	607	C00785	HMDB00301	736715		0.48	1.08	0.91	2.07	1.63	0.45					0.015	1	0.628	0.71	0.902	0.697	0.052	0.161	0.191	0.212	0.035	0.422	0.14	1		0.5715	1.9701	0.9442	0.9316	1.7994	1.9499	1.0878	0.4895		100	100	100	100
	73			cis-urocanate	LC/MS neg	40410		HMDB34174	1549103		0.55	1.34	0.79	1.92	1.03	0.71					0.153	1	0.641	0.71	0.663	0.645	0.548	0.439	0.905	0.539	0.173	0.544	0.464	1		0.9158	1.6843	0.9279	0.9439	1.3304	1.7799	1.1058	0.7817		100	100	100	100
	74			imidazole propionate	LC/MS pos early	40730		HMDB02271	70630		0.71	2.25	0.83	2.65	1.74	2.63					0.686	1	0.019	0.478	0.865	0.687	0.087	0.189	0.269	0.267	0.056	0.467	0.18	1		0.3946	1.4764	1.0421	0.6862	1.2276	2.7585	0.3209	0.8436		100	100	100	100
	75			formiminoglutamate	LC/MS pos early	43493	C00439	HMDB00854	439233		1.81	1	2.29	1.26	3.41	1.07					0.859	1	0.662	0.71	0.087	0.322	0.023	0.116	0.006	0.027	0.866	0.736	0.669	1		0.3803	1.1527	2.0854	1.2963	2.6397	2.6293	0.6773	0.7279		100	100	100	100
	76			imidazole lactate	LC/MS pos early	15716	C05568	HMDB02320	440129		0.74	0.85	1.1	1.28	0.94	1.04					0.711	1	0.799	0.717	0.846	0.686	0.665	0.485	0.864	0.527	0.922	0.747	0.657	1		0.9768	2.0579	1.5163	0.9139	2.2706	1.9369	0.927	0.9629		100	100	100	100
	77			carnosine	LC/MS pos early	1768	C00386	HMDB00033	439224		2.03	0.29	3.22	0.45	0.79	0.81					0.203	1	0.023	0.478	0.206	0.41	0.024	0.117	0.46	0.367	0.511	0.657	0.014	1		0.6389	0.7039	1.4279	0.507	2.2635	0.648	0.6309	0.5135		80	77	73	41
	81			histamine	LC/MS pos early	1574	C00388	HMDB00870	774		3.38	1.27	0.1	0.04	0.19	2.4					0.005	1	0.748	0.71	0.361	0.515	0	0.015	0.001	0.011	0.062	0.467	0.023	1		1.4553	5.2863	17.8566	0.2735	0.5268	0.6675	0.4076	0.9765		80	92	60	53
	83			1-methyl-4-imidazoleacetate	LC/MS pos early	32350	C05828	HMDB02820	75810		1.61	0.67	3.65	1.52	2.16	0.87					0.579	1	0.175	0.679	0.003	0.106	0.263	0.313	0.005	0.024	0.597	0.672	0.183	1		0.6705	0.7769	1.2523	1.4515	2.834	1.8997	1.0575	0.9203		100	92	100	100
	84			1-ribosyl-imidazoleacetate*	LC/MS pos early	61868	C05131	HMDB02331	5117448		1.27	0.57	2.75	1.24	1.72	0.74					0.729	1	0.207	0.679	0.067	0.306	0.33	0.347	0.049	0.091	0.265	0.57	0.54	1		0.4029	0.5833	0.74	0.6933	1.6043	0.9202	0.6151	0.4541		60	54	73	71
	85			4-imidazoleacetate	LC/MS pos early	32349	C02835	HMDB02024	96215		1.4	1.68	5.19	6.22	3.86	1.49					0.647	1	0.225	0.679	0.016	0.177	0.003	0.047	0	0.008	0.246	0.567	0.618	1		0.6346	0.9496	1.3311	2.4486	4.9251	8.2772	1.0225	1.5197		87	100	100	100
	89			N-acetylhistamine	LC/MS pos early	48679	C05135	HMDB13253	69602		7.08	1.56	0.49	0.11	0.56	2					0.052	1	0.79	0.714	0.936	0.711	0.067	0.174	0.172	0.199	0.108	0.509	0.209	1		1.0874	1.7197	12.1711	0.605	0.8447	1.3173	0.5737	1.1467		93	100	100	100
	91		Lysine Metabolism	lysine	LC/MS pos early	1301	C00047	HMDB00182	5962		0.82	0.75	1.2	1.1	1.39	0.82					0.41	1	0.995	0.755	0.779	0.677	0.264	0.313	0.322	0.291	0.544	0.665	0.549	1		0.7634	1.7804	1.4525	1.0582	2.1433	1.601	0.9931	0.8135		100	100	100	100
	92			N2-acetyllysine	LC/MS polar	36751	C12989	HMDB00446	92907		1.13	0.36	3.84	1.24	1.5	0.73					0.837	1	0.234	0.679	0.177	0.393	0.684	0.491	0.216	0.228	0.335	0.598	0.505	1		0.8881	1.5018	1.6936	1.3316	5.7635	2.1003	1.2726	0.9293		100	100	100	94
	93			N6-acetyllysine	LC/MS polar	36752	C02727	HMDB00206	92832		0.75	0.51	0.83	0.57	0.75	0.72					0.55	1	0.285	0.679	0.616	0.621	0.362	0.363	0.318	0.289	0.245	0.567	0.767	1		1.1529	2.2776	1.6983	0.8683	1.8892	0.9679	1.1804	0.848		100	92	100	100
	95			N2,N6-diacetyllysine	LC/MS neg	48455			91827		0.34	0.62	0.64	1.17	1.89	0.88					0.934	1	0.607	0.71	0.104	0.334	0.225	0.29	0.047	0.088	0.68	0.694	0.771	1		0.602	3.394	1.1483	1.1351	2.1867	1.349	0.8818	0.775		73	77	100	94
	96			N6-formyllysine	LC/MS pos early	17895			70923		0.7	0.61	1.35	1.18	1.66	0.8					0.788	1	0.651	0.71	0.381	0.525	0.477	0.405	0.263	0.263	0.613	0.675	0.91	1		0.3759	1.2651	0.8876	0.625	1.705	1.0432	0.5434	0.4324		80	85	87	88
	97			N6-carboxyethyllysine	LC/MS polar	37458					1.16	1.25	2.26	2.44	1.94	1.05					0.913	1	0.699	0.71	0.138	0.36	0.053	0.161	0.017	0.049	0.853	0.731	0.731	1		0.2907	0.4325	0.5004	0.5646	0.978	1.2211	0.3951	0.4154		33	38	67	65
	98			N6,N6,N6-trimethyllysine	LC/MS pos early	1498	C03793	HMDB01325	440120		1.02	0.97	2.55	2.42	2.38	1.06					0.992	1	0.801	0.717	0.095	0.322	0.058	0.164	0.013	0.041	0.87	0.736	0.858	1		0.4785	0.8954	0.9091	1.1406	2.2789	2.2	0.7185	0.7596		100	100	100	100
	99			5-hydroxylysine	LC/MS pos early	15685	C16741	HMDB00450	1029		1.29	0.54	2	0.84	1.34	0.86					0.826	1	0.352	0.684	0.223	0.427	0.927	0.56	0.355	0.307	0.634	0.677	0.426	1		0.5948	1.0359	1.3322	0.7946	2.0755	1.1229	0.7406	0.6382		80	62	73	82
	101			saccharopine	LC/MS neg	1495	C00449	HMDB00279	160556		0.94	1.42	1.01	1.52	1.34	0.92					0.522	1	0.754	0.711	0.88	0.692	0.269	0.313	0.372	0.317	0.799	0.722	0.496	1		0.1851	0.5438	0.5118	0.2482	0.5475	0.7792	0.2235	0.2056		33	15	33	47
	102			2-aminoadipate	LC/MS pos early	6146	C00956	HMDB00510	469		1.78	0.55	1.51	0.47	1.04	0.93					0.559	1	0.33	0.679	0.387	0.526	0.496	0.413	0.899	0.538	0.81	0.723	0.276	1		0.9195	1.3885	2.4697	0.9554	2.0995	1.1633	0.9721	0.9037		100	100	100	100
	110			pipecolate	LC/MS pos early	1444	C00408	HMDB00070	849		0.29	1.11	0.74	2.81	2.63	0.6					0.198	1	0.992	0.755	0.531	0.599	0.056	0.161	0.072	0.117	0.341	0.598	0.349	1		0.4309	3.8265	1.1177	1.133	2.8256	3.1452	0.9001	0.5425		100	100	93	100
	111			6-oxopiperidine-2-carboxylate	LC/MS polar	43231		HMDB61705	3014237		1.27	1.19	2.21	2.08	2.37	1.17					0.662	1	0.647	0.71	0.017	0.177	0.019	0.107	0.001	0.012	0.528	0.659	0.995	1		0.3407	0.485	0.6157	0.8061	1.0741	1.2823	0.4841	0.5673		40	54	80	94
	112			cadaverine	LC/MS pos early	15308	C01672	HMDB02322	273		1.65	0.93	1.98	1.11	1.08	1.44					0.501	1	0.448	0.695	0.895	0.695	0.866	0.544	0.831	0.519	0.314	0.592	0.979	1		1.0284	1.3074	2.162	1.1104	2.5912	2.3998	0.8905	1.2823		100	100	100	100
	113			N-acetyl-cadaverine	LC/MS pos early	43530		HMDB02284	189087		1.02	2.16	1.11	2.35	1.87	1.65					0.652	1	0.195	0.679	0.495	0.589	0.146	0.236	0.131	0.166	0.225	0.567	0.574	1		0.6211	1.668	1.6979	1.1614	1.8485	3.9957	0.661	1.0914		100	100	100	100
	114			5-aminovalerate	LC/MS pos early	18319	C00431	HMDB03355	138		1.61	1.77	2.92	3.21	9.55	2.1					0.427	1	0.439	0.695	0.017	0.177	0.022	0.115	0.001	0.014	0.269	0.57	0.959	1		0.1063	0.9598	1.5441	1.0147	2.8011	4.9607	0.2268	0.4757		100	100	100	100
	115			N-trimethyl 5-aminovalerate	LC/MS pos early	57687					1.57	0.67	2.15	0.92	1.66	0.8					0.718	1	0.692	0.71	0.4	0.531	0.41	0.379	0.241	0.248	0.593	0.672	0.994	1		0.5128	1.1295	1.7772	0.8506	2.4312	1.6353	0.7406	0.5889		100	100	100	100
	116		Phenylalanine Metabolism	phenylalanine	LC/MS pos early	64	C00079	HMDB00159	6140		1.26	0.9	1.54	1.09	1.23	1.07					0.266	1	0.622	0.71	0.071	0.306	0.847	0.538	0.157	0.186	0.632	0.677	0.251	1		0.8046	0.7945	1.0017	0.9907	1.2231	1.0961	0.8622	0.9246		100	100	100	100
	117			N-acetylphenylalanine	LC/MS neg	33950	C03519	HMDB00512	74839		1.61	0.5	1	0.31	0.43	0.87					0.771	1	0.35	0.684	0.213	0.415	0.017	0.104	0.011	0.039	0.669	0.689	0.395	1		1.7146	2.3217	3.7378	0.7356	2.322	1.1717	1.2034	1.0481		100	100	100	100
	121			phenylpyruvate	LC/MS neg	566	C00166	HMDB00205	997		1.09	0.6	1.73	0.95	1.1	0.88					0.881	1	0.445	0.695	0.537	0.599	0.976	0.573	0.649	0.444	0.528	0.659	0.679	1		1.0339	1.2225	1.333	1.1341	2.1209	1.2699	1.1546	1.0156		100	100	100	100
	122			phenyllactate (PLA)	LC/MS neg	22130	C05607	HMDB00779	3848		0.75	0.38	0.75	0.38	0.4	0.61					0.492	1	0.163	0.679	0.115	0.35	0.029	0.127	0.009	0.034	0.147	0.525	0.647	1		1.7426	3.7877	2.8412	0.6969	2.8286	1.082	1.4123	0.86		100	100	100	100
	125			phenethylamine	LC/MS pos early	12142	C05332	HMDB02017	1001		1.3	1.35	0.5	0.52	0.91	1.47					0.17	1	0.795	0.716	0.709	0.659	0.424	0.384	0.759	0.488	0.238	0.567	0.407	1		0.9973	2.6169	3.4069	0.9032	1.3206	1.7869	0.7835	1.1497		93	100	93	94
	126			phenylacetate	LC/MS neg	57745	C07086	HMDB00209	999		3.53	1.68	7.31	3.48	8.99	2.04					0.405	1	0.197	0.679	0.003	0.106	0.001	0.028	0	0.002	0.138	0.525	0.781	1		0.0918	0.2075	0.7318	0.8256	1.5171	2.5497	0.193	0.3928		67	54	87	94
	127			4-hydroxyphenylacetate	LC/MS neg	541	C00642	HMDB00020	127		0.98	2.24	3.28	7.51	4.23	2.19					0.454	1	0.124	0.679	0.085	0.322	0.017	0.104	0.004	0.023	0.112	0.509	0.608	1		0.1469	0.5204	0.5107	0.6209	1.7088	3.8334	0.2043	0.4464		47	62	80	76
	130			valerylphenylalanine	LC/MS neg	44577			13890536		15.29	3.15	1.4	0.29	1.22	1.48					0.264	1	0.262	0.679	0.539	0.599	0.59	0.455	0.416	0.341	0.116	0.511	0.96	1		0.2882	0.2357	3.603	0.352	0.3302	1.0413	0.2621	0.3871		0	8	33	24
	132		Tyrosine Metabolism	tyrosine	LC/MS pos early	1299	C00082	HMDB00158	6057		1.15	1.04	1.63	1.47	1.5	1.02					0.76	1	0.954	0.747	0.021	0.19	0.053	0.161	0.003	0.021	0.854	0.731	0.793	1		0.8181	0.8485	0.9772	1.2293	1.3857	1.4407	0.9907	1.0152		100	100	100	100
	133			N-acetyltyrosine	LC/MS neg	32390		HMDB00866	68310		1.78	0.67	1.44	0.54	0.8	1.07					0.366	1	0.614	0.71	0.981	0.721	0.167	0.252	0.332	0.293	0.75	0.712	0.316	1		1.1177	1.0757	1.9189	0.8989	1.552	1.0441	0.9673	1.0386		100	100	100	100
	138			tyramine	LC/MS pos early	1603	C00483	HMDB00306	5610		1.39	0.78	0.88	0.49	0.37	1					0.914	1	0.912	0.733	0.198	0.406	0.288	0.326	0.099	0.142	0.997	0.764	0.877	1		0.6744	1.5427	2.1512	0.2521	1.3629	1.0629	0.4127	0.4119		100	100	100	100
	142			4-hydroxyphenylpyruvate	LC/MS neg	1669	C01179	HMDB00707	979		1.11	0.71	1.48	0.95	1.07	0.93					0.801	1	0.808	0.718	0.835	0.686	0.816	0.528	0.755	0.487	0.727	0.707	0.985	1		0.8848	1.0901	1.2097	0.9461	1.6115	1.1484	0.9499	0.8813		100	100	100	100
	145			3-(4-hydroxyphenyl)lactate	LC/MS neg	32197	C03672	HMDB00755	9378		0.78	0.6	0.42	0.33	0.29	0.6					0.449	1	0.217	0.679	0.035	0.231	0.013	0.098	0.002	0.015	0.164	0.535	0.769	1		1.3425	2.7698	2.1553	0.3942	1.1752	0.7098	0.9425	0.5615		100	100	100	100
	149			phenol sulfate	LC/MS neg	32553	C02180	HMDB60015	74426		1.43	5.24	5.79	21.21	2.64	0.77					0.612	1	0.147	0.679	0.011	0.165	0.502	0.417	0.023	0.058	0.53	0.659	0.174	1		0.3739	0.7166	1.024	0.9855	4.1473	21.7179	0.6921	0.5324		60	54	87	71
	151			dihydoxyphenylalanine (L-DOPA)	LC/MS pos early	1576	C00355	HMDB00181	6047		0.8	0.97	0.75	0.91	1.22	1.02					0.991	1	0.884	0.729	0.657	0.643	0.554	0.439	0.465	0.369	0.927	0.748	0.914	1		0.5796	1.3112	1.0498	0.7052	0.9894	0.957	0.6316	0.6471		60	54	80	88
	160			vanillactate	LC/MS neg	54910		HMDB00913	160637		1.18	0.86	1.27	0.93	0.94	0.88					0.821	1	0.235	0.679	0.643	0.635	0.358	0.361	0.742	0.483	0.516	0.659	0.328	1		0.9438	1.0539	1.2442	0.8832	1.3347	1.1522	0.9749	0.855		100	92	93	88
	175			o-Tyrosine	LC/MS pos early	43392		HMDB06050	91482		0.98	1.03	0.99	1.03	1.19	1.01					0.864	1	0.81	0.718	0.847	0.686	0.55	0.439	0.575	0.415	0.969	0.761	0.772	1		0.5593	1.1257	1.1079	0.667	1.1119	1.1401	0.6071	0.6145		73	62	80	94
	178			gentisate	LC/MS polar	18280	C00628	HMDB00152	3469		0.94	0.5	4.06	2.18	1.72	0.71					0.696	1	0.342	0.684	0.192	0.402	0.431	0.387	0.141	0.175	0.351	0.599	0.715	1		0.4456	0.9809	0.923	0.7644	3.9812	2.0103	0.6917	0.4924		60	54	80	71
	180			2-hydroxyphenylacetate	LC/MS polar	1432	C05852	HMDB00669	11970		1.55	2.27	7.15	10.49	5.17	1.47					0.74	1	0.176	0.679	0.003	0.106	0	0.021	0	0.001	0.243	0.567	0.491	1		0.1759	0.2167	0.336	0.9096	1.5493	3.523	0.3298	0.4851		27	38	67	82
	184			dopamine 3-O-sulfate	LC/MS neg	48407	C13690	HMDB06275	122136		1.14	1.24	1.43	1.57	1.22	0.94					0.51	1	0.699	0.71	0.94	0.712	0.331	0.347	0.523	0.395	0.828	0.725	0.457	1		0.5038	0.7886	0.8958	0.6131	1.1314	1.4084	0.5746	0.5375		73	69	67	59
	186			tyramine O-sulfate	LC/MS neg	48408		HMDB06409	153005		1.01	3.08	0.94	2.86	0.94	0.98					0.926	1	0.863	0.727	0.974	0.721	0.819	0.528	0.889	0.535	0.96	0.759	0.852	1		0.4755	1.3719	1.381	0.4458	1.284	3.9527	0.4658	0.4551		80	62	73	71
	187			N-formylphenylalanine	LC/MS neg	48433			759256		30.17	1.32	0.67	0.03	0.54	2.11					0.229	1	0.058	0.628	0.117	0.355	0.337	0.349	0.076	0.119	0.031	0.417	0.667	1		1.2236	1.4863	44.8413	0.6641	0.9906	1.304	0.6206	1.3094		100	100	73	100
	188			vanillic alcohol sulfate	LC/MS neg	48733					1.43	1.14	0.74	0.59	0.82	1.11					0.475	1	0.913	0.733	0.838	0.686	0.299	0.332	0.378	0.32	0.654	0.682	0.551	1		0.5409	0.8404	1.2039	0.4439	0.6212	0.7076	0.466	0.5151		40	38	27	35
	192			4-hydroxyphenylacetate sulfate	LC/MS neg	53027					1.15	2.41	6.74	14.13	3.49	1.31					0.912	1	0.219	0.679	0.016	0.177	0.001	0.027	0	0.005	0.356	0.602	0.446	1		0.1885	0.1967	0.2264	0.6576	1.3265	3.1991	0.3072	0.4035		7	15	60	65
	207		Tryptophan Metabolism	tryptophan	LC/MS pos early	54	C00078	HMDB00929	6305		1.28	1.1	1.36	1.16	1.23	1.16					0.16	1	0.767	0.711	0.08	0.316	0.558	0.439	0.1	0.142	0.219	0.567	0.406	1		0.8878	0.8503	1.0899	1.0884	1.1544	1.2653	0.9114	1.0603		100	100	100	100
	208			N-acetyltryptophan	LC/MS neg	33959	C03137	HMDB13713	700653		0.76	1.41	1.05	1.95	1.67	1.27					0.626	1	0.505	0.695	0.246	0.441	0.198	0.272	0.086	0.129	0.418	0.627	0.92	1		0.6875	1.3873	1.0569	1.145	1.4621	2.0593	0.7877	0.9993		100	100	100	100
	214			C-glycosyltryptophan	LC/MS neg	48782			10981970		1.2	1.26	0.68	0.72	0.32	1.39					0.844	1	0.271	0.679	0.01	0.163	0.081	0.183	0.003	0.019	0.37	0.606	0.541	1		0.8093	0.9536	1.1408	0.2572	0.6497	0.8197	0.3868	0.5381		100	92	47	71
	216			tryptophan betaine	LC/MS neg	37097	C09213	HMDB61115	442106		0.55	3.17	0.58	3.33	1.03	0.84					0.158	1	0.584	0.71	0.353	0.51	0.287	0.326	0.918	0.541	0.506	0.656	0.161	1		0.6408	1.4146	0.7753	0.6584	0.8136	2.5779	0.7091	0.595		73	38	67	71
	218			kynurenine	LC/MS pos early	15140	C00328	HMDB00684	161166		1.1	0.71	1.34	0.86	1.02	0.89					0.876	1	0.303	0.679	0.515	0.594	0.611	0.461	0.923	0.541	0.554	0.667	0.413	1		0.9227	1.0696	1.1817	0.9398	1.4313	1.0157	0.9848	0.8805		100	100	100	100
	222			kynurenate	LC/MS neg	1417	C01717	HMDB00715	3845		1.69	0.8	1.42	0.67	1.01	0.98					0.202	1	0.132	0.679	0.157	0.371	0.175	0.254	0.973	0.553	0.921	0.747	0.052	1		0.8798	0.9233	1.5571	0.8866	1.313	1.0471	0.8934	0.8731		100	100	100	100
	224			N-formylanthranilic acid	LC/MS polar	43549	C05653	HMDB04089	101399		2.67	1.11	4.59	1.9	2.46	1.61					0.033	1	0.685	0.71	0.001	0.057	0.125	0.226	0.001	0.011	0.066	0.475	0.192	1		0.5299	0.4281	1.1417	1.3014	1.9637	2.1735	0.6541	1.0543		87	92	100	94
	228			xanthurenate	LC/MS neg	15679	C02470	HMDB00881	5699		1.93	0.85	1.17	0.51	0.91	1.1					0.142	1	0.343	0.684	0.359	0.514	0.13	0.229	0.662	0.449	0.665	0.689	0.087	1		0.9535	0.9932	1.9216	0.8683	1.1641	0.9852	0.8688	0.953		93	85	100	88
	236			tryptamine	LC/MS pos early	6104	C00398	HMDB00303	1150		8.34	4.81	9.11	5.25	4.64	4.25					0.129	1	0.036	0.497	0.093	0.322	0.034	0.133	0.008	0.032	0.012	0.4	0.733	1		0.0269	0.0443	0.3693	0.1247	0.4034	1.9401	0.0281	0.1194		20	46	40	76
	238			indolelactate	LC/MS pos early	18349	C02043	HMDB00671	92904		0.71	0.76	0.38	0.41	0.41	0.66					0.238	1	0.36	0.686	0.017	0.177	0.039	0.138	0.002	0.016	0.139	0.525	0.811	1		1.6668	3.0693	2.1644	0.6836	1.1562	0.8818	1.3124	0.8682		100	100	100	100
	239			indoleacetate	LC/MS neg	27513	C00954	HMDB00197	802		5.31	3.79	5.04	3.59	4	2.12					0.135	1	0.147	0.679	0.006	0.133	0.01	0.091	0	0.008	0.039	0.446	0.918	1		0.5473	0.4742	2.5194	2.1917	2.3912	9.0525	0.7529	1.5933		100	100	100	100
	241			indolepropionate	LC/MS neg	32405		HMDB02302	3744		0.12	8.5	0.13	9.11	1.01	1.01					0.154	1	0.118	0.679	0.141	0.362	0.131	0.229	0.969	0.553	0.977	0.762	0.037	1		0.1441	1.0535	0.1254	0.1459	0.1345	1.1429	0.1444	0.1457		20	15	7	35
	243			indoleacetylglutamine	LC/MS neg	42087		HMDB13240	25200879		1.55	0.18	6.12	0.7	1.46	0.69					0.581	1	0.006	0.33	0.007	0.143	0.592	0.455	0.116	0.156	0.127	0.525	0.022	1		0.4094	0.4426	0.6844	0.5967	2.7099	0.4794	0.5935	0.4117		20	38	53	29
	246			indole-3-carboxylic acid	LC/MS neg	38116	C19837	HMDB03320	69867		4.46	0.96	6.07	1.3	2.68	1.42					0.078	1	0.982	0.755	0.001	0.057	0.087	0.189	0	0.008	0.189	0.559	0.2	1		0.5545	0.4384	1.956	1.4861	2.6598	2.5493	0.763	1.08		80	77	100	88
	251			3-indoxyl sulfate	LC/MS neg	27672		HMDB00682	10258		1.8	0.11	3.34	0.21	1.68	0.59					0.495	1	0.023	0.478	0.028	0.23	0.474	0.405	0.288	0.276	0.279	0.579	0.041	1		0.2914	1.8277	3.2914	0.4882	6.0988	0.6985	0.4905	0.2901		47	54	67	41
	257		Leucine, Isoleucine and Valine Metabolism	leucine	LC/MS pos early	60			5246661		1.11	0.97	1.49	1.29	1.36	1.03					0.631	1	0.836	0.721	0.062	0.293	0.238	0.301	0.033	0.07	0.833	0.725	0.623	1		0.751	0.7962	0.8863	1.0205	1.1878	1.1468	0.8626	0.8885		100	100	100	100
	258			N-acetylleucine	LC/MS neg	1587	C02710	HMDB11756	70912		1.33	0.83	0.64	0.39	0.52	0.81					0.807	1	0.471	0.695	0.201	0.408	0.089	0.192	0.037	0.075	0.502	0.656	0.753	1		1.509	2.4248	3.2193	0.7799	1.5399	1.271	1.2039	0.9775		100	100	100	100
	261			4-methyl-2-oxopentanoate	LC/MS neg	22116	C00233	HMDB00695	70		1.32	0.78	2.45	1.44	1.6	0.88					0.79	1	0.658	0.71	0.158	0.371	0.211	0.278	0.062	0.104	0.619	0.675	0.914	1		0.7734	0.9423	1.2473	1.2366	2.3105	1.7985	1.04	0.9196		100	100	100	100
	264			alpha-hydroxyisocaproate	LC/MS neg	22132	C03264	HMDB00746	83697		0.56	0.31	0.88	0.49	0.57	0.6					0.384	1	0.269	0.679	0.317	0.49	0.247	0.306	0.129	0.164	0.166	0.538	0.904	1		1.1516	3.1085	1.7276	0.6524	2.74	0.8458	1.1224	0.6694		100	100	100	100
	267			isovalerate (i5:0)	LC/MS neg	44656	C08262	HMDB00718	10430		1.32	1.56	5.32	6.29	6.67	1.17					0.834	1	0.469	0.695	0.014	0.169	0.001	0.029	0	0.005	0.732	0.707	0.517	1		0.2836	0.755	0.9976	1.8909	4.0141	6.2773	0.6781	0.7909		93	85	93	100
	268			isovalerylglycine	LC/MS neg	35107		HMDB00678	546304		1.17	0.63	1.98	1.08	2.22	0.89					0.693	1	0.917	0.734	0.124	0.36	0.069	0.175	0.019	0.053	0.719	0.707	0.828	1		0.3545	0.7091	0.8274	0.7864	1.4055	0.8896	0.5604	0.4975		73	62	93	100
	276			beta-hydroxyisovalerate	LC/MS polar	12129		HMDB00754	69362		0.75	0.65	1.4	1.21	1.47	0.77					0.533	1	0.456	0.695	0.304	0.485	0.345	0.352	0.165	0.192	0.336	0.598	0.957	1		0.7999	1.7497	1.3056	1.1741	2.4516	1.5819	1.1062	0.849		93	77	93	94
	279			3-methylglutaconate	LC/MS polar	57747		HMDB00522	1551553		1.19	0.49	3.77	1.54	2.19	0.7					0.904	1	0.009	0.347	0	0.057	0.193	0.267	0	0.008	0.081	0.498	0.056	1		0.5063	0.5789	0.6917	1.1079	2.1847	1.0625	0.8982	0.6246		80	54	93	82
	292			isoleucine	LC/MS pos early	1125	C00407	HMDB00172	6306		1.15	1.02	1.62	1.43	1.47	1.08					0.665	1	0.841	0.721	0.089	0.322	0.15	0.239	0.028	0.064	0.65	0.682	0.858	1		0.7084	0.7721	0.8908	1.0424	1.2479	1.2767	0.8264	0.8936		100	100	100	100
	294			N-acetylisoleucine	LC/MS neg	33967		HMDB61684	2802421		1.3	0.4	2.04	0.63	0.74	0.7					0.922	1	0.133	0.679	0.97	0.72	0.19	0.266	0.364	0.312	0.271	0.571	0.337	1		1.1724	1.5674	2.0368	0.8711	3.204	1.2798	1.2103	0.8438		100	100	93	100
	296			3-methyl-2-oxovalerate	LC/MS neg	15676	C00671	HMDB03736	47		1.5	0.77	2.9	1.5	1.89	0.85					0.7	1	0.668	0.71	0.11	0.341	0.117	0.22	0.027	0.063	0.566	0.667	0.991	1		0.7518	0.9922	1.4843	1.4196	2.8784	2.2287	1.1199	0.953		100	100	100	100
	297			alpha-hydroxyisovalerate	LC/MS polar	46537		HMDB00407	99823		0.63	0.34	1.08	0.57	0.58	0.6					0.602	1	0.12	0.679	0.543	0.599	0.118	0.221	0.125	0.162	0.15	0.525	0.489	1		1.6521	3.9096	2.4662	0.9656	4.203	1.4156	1.6249	0.9818		100	100	100	100
	299			2-methylbutyrylcarnitine (C5)	LC/MS pos early	45095		HMDB00378	6426901		1.47	0.16	1.04	0.11	0.51	0.44					0.881	1	0.016	0.472	0.721	0.665	0.033	0.131	0.199	0.218	0.118	0.519	0.076	1		0.251	1.4242	2.0897	0.1273	1.4813	0.2358	0.2705	0.1182		67	62	67	24
	306			ethylmalonate	LC/MS polar	15765		HMDB00622	11756		1.42	0.58	4.34	1.79	2.69	0.9					0.622	1	0.273	0.679	0.001	0.057	0.062	0.17	0	0.008	0.695	0.7	0.268	1		0.5335	0.6751	0.9578	1.4336	2.9288	1.711	0.9202	0.8311		87	92	100	100
	307			methylsuccinate	LC/MS polar	15745		HMDB01844	10349		0.68	3.68	1.44	7.8	2.55	1.73					0.923	1	0.005	0.308	0.397	0.528	0	0.024	0.002	0.015	0.059	0.467	0.043	1		0.6614	1.1987	0.813	1.6839	1.7244	6.3409	0.8013	1.39		100	100	100	100
	313			valine	LC/MS pos early	1649	C00183	HMDB00883	6287		1.14	0.91	1.33	1.06	1.24	0.98					0.891	1	0.783	0.714	0.313	0.488	0.55	0.439	0.257	0.261	0.93	0.749	0.774	1		0.7948	0.9417	1.0749	0.983	1.2564	1.1404	0.8912	0.8767		100	100	100	100
	314			N-acetylvaline	LC/MS neg	1591		HMDB11757	66789		1.16	0.44	1.04	0.4	0.53	0.64					0.459	1	0.091	0.679	0.207	0.41	0.036	0.135	0.019	0.053	0.091	0.503	0.531	1		1.2204	1.5499	1.7947	0.6458	1.6153	0.7155	1.1122	0.7086		100	100	100	100
	317			3-methyl-2-oxobutyrate	LC/MS polar	44526	C00141	HMDB00019	49		1.38	0.72	2.06	1.07	1.46	0.82					0.571	1	0.605	0.71	0.33	0.497	0.294	0.329	0.154	0.185	0.444	0.633	0.951	1		0.7504	1.0269	1.4219	1.0939	2.1116	1.528	1.002	0.8192		100	100	100	100
	318			2-hydroxy-3-methylvalerate	LC/MS neg	36746		HMDB00317	164623		0.48	0.25	1.33	0.68	0.69	0.62					0.573	1	0.232	0.679	0.7	0.657	0.339	0.35	0.342	0.297	0.22	0.567	0.682	1		1.149	3.7569	1.821	0.7903	4.9871	1.2374	1.2143	0.7479		100	100	100	100
	320			isobutyrylcarnitine (C4)	LC/MS pos early	33441		HMDB00736	168379		1.58	0.14	0.85	0.07	0.36	0.5					0.967	1	0.042	0.516	0.609	0.62	0.016	0.104	0.039	0.077	0.151	0.525	0.169	1		0.367	1.8657	2.9442	0.1327	1.5825	0.2159	0.3129	0.1556		67	54	60	18
	321			isobutyrylglycine	LC/MS neg	35437		HMDB00730	10855600		0.93	0.75	1.53	1.22	1.53	0.86					0.814	1	0.401	0.693	0.085	0.322	0.249	0.306	0.044	0.086	0.456	0.634	0.687	1		0.5533	0.7982	0.7458	0.8487	1.2181	0.9134	0.7408	0.6339		67	69	87	94
	322			3-hydroxyisobutyrate	LC/MS polar	1549	C06001	HMDB00336	87		0.74	1.82	1.27	3.1	2.09	1.1					0.703	1	0.353	0.684	0.162	0.373	0.009	0.091	0.005	0.025	0.721	0.707	0.362	1		0.4541	0.8261	0.6154	0.9497	1.0502	1.9103	0.6275	0.6873		80	77	93	100
	323			2,3-dihydroxy-2-methylbutyrate	LC/MS neg	57547		HMDB29576	301941		0.95	1.5	1.23	1.95	1.72	1.61					0.872	1	0.06	0.628	0.754	0.675	0.051	0.161	0.107	0.147	0.158	0.526	0.237	1		0.3623	0.7483	0.708	0.6238	0.9195	1.3799	0.375	0.6027		67	77	73	94
	326		Methionine, Cysteine, SAM and Taurine Metabolism	methionine	LC/MS pos early	1302	C00073	HMDB00696	6137		0.99	0.99	1.87	1.86	1.65	1					0.922	1	0.92	0.734	0.039	0.234	0.063	0.17	0.006	0.029	0.998	0.764	0.888	1		0.8307	0.9432	0.9338	1.3725	1.7592	1.7383	1.0674	1.068		100	100	100	100
	327			N-acetylmethionine	LC/MS neg	1589	C02712	HMDB11745	448580		0.91	0.94	0.99	1.01	0.99	0.9					0.63	1	0.964	0.75	0.792	0.677	0.849	0.538	0.96	0.551	0.701	0.7	0.748	1		0.8046	1.273	1.1595	0.7935	1.2561	1.1746	0.8424	0.7579		100	100	100	100
	328			N-formylmethionine	LC/MS neg	2829	C03145	HMDB01015	439750		0.87	0.99	0.98	1.12	1.2	0.77					0.107	1	0.855	0.723	0.912	0.702	0.167	0.252	0.364	0.312	0.192	0.559	0.289	1		0.8272	1.2228	1.0609	0.9888	1.2032	1.1913	1.0286	0.7951		100	100	100	100
	330			methionine sulfone	LC/MS pos early	44878			69961		1.45	1.27	1.76	1.54	1.29	1.21					0.384	1	0.592	0.71	0.259	0.446	0.459	0.399	0.188	0.21	0.317	0.593	0.786	1		0.5929	0.5916	0.8586	0.7648	1.042	1.3237	0.6114	0.7415		33	46	67	47
	331			methionine sulfoxide	LC/MS pos early	18374	C02989	HMDB02005	158980		1.39	1.18	1.45	1.23	1.38	1.27					0.315	1	0.545	0.71	0.184	0.397	0.385	0.371	0.123	0.16	0.253	0.569	0.747	1		0.7054	0.781	1.0893	0.976	1.1362	1.3379	0.7361	0.9353		100	100	100	100
	332			N-acetylmethionine sulfoxide	LC/MS pos early	45428			193368		1.01	0.44	0.98	0.42	0.85	1.09					0.645	1	0.857	0.723	0.967	0.72	0.544	0.437	0.687	0.457	0.831	0.725	0.645	1		1.1463	3.417	3.4634	0.9758	3.3341	1.4542	1.0134	1.1038		100	92	100	100
	333			4-methylthio-2-oxobutanoate	LC/MS neg	40732	C01180	HMDB01553	473		1.97	0.94	2.79	1.34	1.86	1.01					0.833	1	0.842	0.721	0.09	0.322	0.198	0.272	0.037	0.075	0.986	0.762	0.772	1		0.4622	0.573	1.1285	0.8589	1.5992	1.5081	0.6285	0.6317		80	69	93	71
	342			cystathionine	LC/MS pos early	15705	C02291	HMDB00099	439258		1.09	0.74	1.85	1.26	0.6	0.73					0.737	1	0.306	0.679	0.458	0.576	0.171	0.253	0.137	0.171	0.345	0.598	0.649	1		0.9462	1.6986	1.8595	0.5708	3.1373	2.3344	0.8618	0.6266		93	92	87	53
	343			alpha-ketobutyrate	LC/MS polar	4968	C00109	HMDB00005	58		1.54	5.95	2.31	8.95	1.78	1.3					0.634	1	0.321	0.679	0.179	0.393	0.074	0.176	0.028	0.064	0.306	0.59	0.74	1		0.3283	0.3153	0.4849	0.5849	0.7297	4.3382	0.3838	0.5003		20	31	47	41
	344			cysteine	LC/MS pos early	1868	C00097	HMDB00574	5862		0.76	0.99	1.04	1.35	1.26	0.83					0.2	1	0.964	0.75	0.86	0.687	0.148	0.239	0.249	0.253	0.332	0.597	0.363	1		0.8709	1.3166	1.0059	1.0934	1.3658	1.3561	1.0736	0.8869		100	100	100	100
	345			N-acetylcysteine	LC/MS pos early	1586	C06809	HMDB01890	12035		0.48	1.68	0.59	2.07	1.14	0.97					0.29	1	0.329	0.679	0.528	0.599	0.163	0.249	0.58	0.416	0.915	0.747	0.152	1		0.5104	1.1132	0.5377	0.5837	0.6613	1.1142	0.5529	0.5388		80	46	53	65
	346			S-methylcysteine	LC/MS pos early	39592		HMDB02108	24417		1.03	0.82	0.96	0.77	0.89	0.88					0.709	1	0.663	0.71	0.719	0.665	0.695	0.493	0.596	0.423	0.569	0.667	0.98	1		0.6758	0.92	0.9449	0.601	0.8866	0.7254	0.6788	0.5984		93	69	80	71
	349			cysteine s-sulfate	LC/MS polar	22176	C05824	HMDB00731	115015		1.73	1.26	1.1	0.8	1.43	1.05					0.806	1	0.979	0.755	0.355	0.511	0.521	0.426	0.269	0.267	0.872	0.736	0.844	1		0.6708	1.2158	2.1038	0.96	1.338	1.6858	0.7819	0.8236		100	85	93	100
	350			cystine	LC/MS pos early	56	C00491	HMDB00192	67678		0.99	0.67	0.66	0.44	0.68	0.75					0.719	1	0.164	0.679	0.512	0.594	0.107	0.208	0.109	0.149	0.225	0.567	0.487	1		1.1884	1.9581	1.9385	0.8082	1.2827	0.858	1.1334	0.8474		100	100	100	100
	355			cysteine sulfinic acid	LC/MS pos early	37443	C00606	HMDB00996	109		1.55	0.88	2.57	1.46	2.29	1.3					0.302	1	0.682	0.71	0.01	0.163	0.055	0.161	0.002	0.015	0.302	0.59	0.634	1		0.3852	0.5317	0.8245	0.8827	1.3689	1.2035	0.5108	0.6656		53	62	80	88
	357			taurine	LC/MS pos early	2125	C00245	HMDB00251	1123		1.05	1.56	1.43	2.13	2.12	1.12					0.9	1	0.567	0.71	0.269	0.457	0.079	0.181	0.044	0.086	0.765	0.719	0.629	1		0.4328	0.8602	0.9036	0.9155	1.2317	1.9262	0.5959	0.6648		93	100	100	100
	358			N-acetyltaurine	LC/MS neg	48187			159864		0.98	2.66	2.64	7.16	3.15	1.21					0.993	1	0.454	0.695	0.06	0.292	0.011	0.091	0.002	0.016	0.604	0.673	0.613	1		0.628	1.0765	1.0553	1.9795	2.841	7.557	1.0156	1.224		93	100	100	94
	362			3-sulfo-L-alanine	LC/MS polar	47089	C00506	HMDB02757	72886		1.03	1.09	2.09	2.22	1.78	1.19					0.828	1	0.554	0.71	0.258	0.446	0.144	0.236	0.069	0.112	0.573	0.667	0.806	1		0.5672	0.9583	0.9866	1.0101	2.0059	2.1909	0.6932	0.8265		80	92	93	88
	364		Urea cycle; Arginine and Proline Metabolism	arginine	LC/MS pos early	1638	C00062	HMDB00517	232		1.15	1.08	1.35	1.27	1.04	1.05					0.54	1	0.657	0.71	0.54	0.599	0.654	0.482	0.909	0.54	0.885	0.737	0.454	1		0.6435	0.8793	1.0102	0.6701	1.1861	1.2839	0.64	0.6738		100	100	100	100
	365			argininosuccinate	LC/MS pos early	15497	C03406	HMDB00052	828		0.8	0.6	1.7	1.28	1.29	0.91					0.736	1	0.841	0.721	0.506	0.594	0.416	0.381	0.297	0.279	0.702	0.7	0.913	1		0.4867	0.8143	0.655	0.6286	1.3844	0.8374	0.5796	0.5279		60	54	60	76
	366			urea	LC/MS pos early	1670	C00086	HMDB00294	1176		0.11	0.12	2.11	2.28	1.18	0.67					0.313	1	0.317	0.679	0.701	0.657	0.649	0.48	0.553	0.409	0.157	0.526	0.958	1		0.055	0.3923	0.0446	0.0651	0.8296	0.1015	0.0733	0.0489		20	0	13	6
	368			ornithine	LC/MS pos early	1493	C00077	HMDB03374	6262		1.72	1.06	1.51	0.93	2.24	0.81					0.32	1	0.852	0.723	0.297	0.483	0.028	0.127	0.023	0.058	0.548	0.667	0.393	1		0.5272	1.1394	1.9599	1.1807	1.7178	1.8276	0.8755	0.7109		100	100	100	100
	370			norvaline	LC/MS pos early	37426	C01826	HMDB13716	824		1.69	0.96	1.01	0.57	1.25	1.52					0.126	1	0.668	0.71	0.266	0.455	0.947	0.564	0.46	0.367	0.159	0.526	0.405	1		1.0366	2.1588	3.6397	1.291	2.1701	2.081	0.9372	1.428		87	92	87	94
	371			2-oxoarginine*	LC/MS pos early	55072	C03771	HMDB04225	558		1.82	1.29	1.96	1.39	1.74	1.19					0.841	1	0.563	0.71	0.296	0.483	0.167	0.252	0.088	0.131	0.588	0.672	0.803	1		0.7318	1.0319	1.8803	1.2763	2.0268	2.6198	0.8857	1.0545		100	85	100	94
	372			citrulline	LC/MS pos early	2132	C00327	HMDB00904	9750		1.17	0.76	2.79	1.82	2.27	1					0.559	1	0.533	0.709	0.021	0.19	0.258	0.311	0.016	0.048	1	0.764	0.395	1		0.5397	0.8749	1.024	1.2245	2.4381	1.8615	0.8128	0.813		100	100	100	100
	374			homocitrulline	LC/MS pos early	22138	C02427	HMDB00679	65072		0.58	0.35	1.34	0.81	2.88	0.76					0.431	1	0.951	0.747	0.317	0.49	0.066	0.172	0.046	0.087	0.593	0.672	0.537	1		0.5486	6.7494	3.8865	1.5781	9.0347	3.1455	1.0692	0.8098		93	100	100	100
	375			proline	LC/MS pos early	1898	C00148	HMDB00162	145742		0.87	1.02	0.7	0.81	0.71	0.91					0.775	1	0.774	0.711	0.305	0.485	0.318	0.342	0.154	0.185	0.686	0.696	0.99	1		1.3339	2.0431	1.7829	0.9487	1.4276	1.4497	1.1801	1.0723		100	100	100	100
	378			dimethylarginine (SDMA + ADMA)	LC/MS pos early	36808	C03626	HMDB01539	123831		1.2	0.75	1.75	1.1	1.59	0.75					0.682	1	0.155	0.679	0.055	0.283	0.331	0.347	0.042	0.084	0.204	0.565	0.497	1		0.8328	1.1528	1.3819	1.3207	2.0228	1.5184	1.2094	0.9094		100	100	100	100
	379			N-acetylarginine	LC/MS pos early	33953	C02562	HMDB04620	67427		1.29	1.17	1.18	1.08	1.01	0.85					0.979	1	0.298	0.679	0.591	0.618	0.617	0.464	0.982	0.555	0.488	0.652	0.464	1		1.0208	1.2246	1.5751	1.0263	1.4478	1.7006	1.1088	0.9449		100	100	100	100
	380			N-acetylcitrulline	LC/MS neg	48434	C15532	HMDB00856	656979		2.96	0.72	4.44	1.08	3.24	1.52					0.161	1	0.747	0.71	0.003	0.106	0.061	0.168	0.001	0.011	0.213	0.567	0.419	1		0.2264	0.3163	0.9361	0.7344	1.4041	1.0141	0.3306	0.5028		40	62	80	94
	381			N-acetylproline	LC/MS pos early	34387			322640		2.85	1.26	1.7	0.75	1.91	2.11					0.282	1	0.167	0.679	0.341	0.507	0.243	0.303	0.136	0.17	0.086	0.498	0.872	1		0.3311	0.8201	2.3413	0.6326	1.3974	1.7629	0.3149	0.6652		67	77	60	88
	382			N-delta-acetylornithine	LC/MS pos early	43249			9920500		0.92	0.67	1.58	1.15	1.06	0.8					0.672	1	0.459	0.695	0.772	0.677	0.992	0.577	0.833	0.519	0.416	0.627	0.843	1		0.9154	1.3373	1.2337	0.9712	2.1117	1.417	1.057	0.8411		100	100	100	100
	383			N-alpha-acetylornithine	LC/MS pos early	32984	C00437	HMDB03357	439232		1.1	1.07	1.16	1.13	1.45	0.89					0.669	1	0.908	0.733	0.448	0.572	0.281	0.323	0.195	0.215	0.696	0.7	0.816	1		0.7409	1.3075	1.4339	1.077	1.5133	1.6198	0.9449	0.8445		100	100	100	100
	384			N2,N5-diacetylornithine	LC/MS pos early	43591			10398396		0.57	1.06	0.63	1.17	1.32	0.88					0.938	1	0.663	0.71	0.48	0.586	0.718	0.502	0.451	0.361	0.722	0.707	0.81	1		0.5428	2.0031	1.1415	0.7149	1.2584	1.3333	0.6646	0.5838		73	85	100	88
	386			N-methylhydroxyproline**	LC/MS pos early	62068					1.22	0.69	1.33	0.75	1.16	0.9					0.99	1	0.713	0.71	0.678	0.648	0.943	0.563	0.731	0.479	0.794	0.722	0.809	1		0.2477	0.6429	0.7875	0.2863	0.8547	0.5877	0.2814	0.2521		73	62	67	59
	387			trans-4-hydroxyproline	LC/MS pos early	32306	C01157	HMDB00725	5810		1.04	0.28	2.27	0.6	0.68	0.59					0.731	1	0.012	0.399	0.511	0.594	0.031	0.127	0.274	0.267	0.131	0.525	0.047	1		0.9751	1.2528	1.3017	0.6669	2.846	0.7864	1.0493	0.6197		100	100	100	100
	389			pro-hydroxy-pro	LC/MS pos early	35127		HMDB06695	11673055		0.96	0.11	3.58	0.42	0.9	0.68					0.786	1	0.044	0.526	0.6	0.62	0.244	0.303	0.644	0.442	0.114	0.511	0.232	1		0.2402	0.3803	0.366	0.2152	1.3613	0.1542	0.275	0.1879		40	23	20	0
	392			N-methylproline	LC/MS pos early	37431			557		2.16	0.45	7.81	1.62	2.55	1.1					0.197	1	0.36	0.686	0.001	0.057	0.248	0.306	0.002	0.016	0.748	0.712	0.119	1		0.3455	0.3672	0.7937	0.8822	2.8675	1.2852	0.5268	0.5785		40	54	87	76
	395			argininate*	LC/MS pos early	57461		HMDB03148	160437		3.55	1.72	0.87	0.42	0.99	1.18					0.602	1	0.842	0.721	0.882	0.693	0.843	0.537	0.971	0.553	0.605	0.673	0.806	1		1.1685	1.8164	6.4392	1.1547	1.5797	2.7159	1.0681	1.2632		100	100	100	100
	398		Creatine Metabolism	guanidinoacetate	LC/MS pos early	43802	C00581	HMDB00128	763		1.39	0.23	5.29	0.86	1.58	0.57					0.623	1	0.001	0.146	0.004	0.106	0.451	0.396	0.117	0.156	0.057	0.467	0.01	1		0.8533	1.0273	1.4248	1.3484	5.4376	1.2291	1.4192	0.8108		100	100	100	100
	399			creatine	LC/MS pos early	27718	C00300	HMDB00064	586		0.99	0.38	0.72	0.28	0.19	0.42					0.504	1	0.005	0.308	0.798	0.677	0	0.024	0.006	0.028	0.133	0.525	0.015	1		0.9453	2.7959	2.7603	0.182	2.0033	0.7605	0.6428	0.2677		100	100	100	100
	400			creatinine	LC/MS pos early	513	C00791	HMDB00562	588		1.29	0.16	2.26	0.29	0.3	0.42					0.662	1	0.002	0.213	0.943	0.713	0.001	0.027	0.012	0.04	0.07	0.481	0.016	1		1.0612	1.7281	2.2275	0.319	3.9039	0.6387	0.8931	0.379		100	100	93	82
	402			N-methylhydantoin	LC/MS neg	40006	C02565	HMDB03646	69217		1.26	0.11	2.51	0.22	0.77	0.57					0.901	1	0.046	0.533	0.53	0.599	0.15	0.239	0.556	0.41	0.199	0.564	0.144	1		0.4418	1.1941	1.5071	0.3416	2.998	0.3289	0.5151	0.293		80	62	80	65
	405		Polyamine Metabolism	agmatine	LC/MS pos early	15496	C00179	HMDB01432	199		1.14	0.54	0.78	0.37	0.29	0.76					0.898	1	0.401	0.693	0.297	0.483	0.052	0.161	0.036	0.074	0.63	0.677	0.505	1		1.6946	11.494	13.0544	0.4898	9.0114	4.8879	1.0475	0.7924		93	85	80	65
	406			putrescine	LC/MS pos early	1408	C00134	HMDB01414	1045		1.96	1.44	1.11	0.82	0.87	1.54					0.205	1	0.466	0.695	0.988	0.721	0.531	0.43	0.648	0.444	0.156	0.526	0.664	1		0.9107	0.9952	1.9548	0.7935	1.1096	1.602	0.6849	1.0552		100	100	100	100
	408			N-acetyl-isoputreanine*	LC/MS polar	62309					0.64	0.85	1.76	2.32	2.34	0.92					0.942	1	0.677	0.71	0.069	0.306	0.18	0.258	0.027	0.063	0.817	0.724	0.736	1		0.5346	1.6937	1.0919	1.253	2.9728	2.5338	0.855	0.7834		80	85	100	94
	409			spermidine	LC/MS pos early	485	C00315	HMDB01257	1102		0.56	1.39	3.31	8.19	6.59	1.18					0.683	1	0.358	0.686	0.05	0.271	0.002	0.039	0	0.008	0.74	0.708	0.355	1		0.3341	1.8443	1.0341	2.2013	6.1002	8.4739	0.7887	0.9325		93	100	93	100
	410			diacetylspermidine*	LC/MS pos early	62105					0.67	1.03	1.89	2.91	2.14	1.02					0.504	1	0.424	0.695	0.501	0.593	0.037	0.135	0.051	0.092	0.954	0.756	0.302	1		0.5493	1.5801	1.0519	1.1749	2.9897	3.0654	0.7946	0.8122		100	92	93	94
	413			acisoga	LC/MS pos early	43258			129397		0.86	0.5	3.04	1.77	1.51	0.75					0.732	1	0.049	0.548	0.017	0.177	0.397	0.374	0.023	0.058	0.109	0.509	0.265	1		0.529	0.6169	0.5313	0.7964	1.8723	0.9412	0.7485	0.5629		27	23	60	47
	415			N(1)-acetylspermine	LC/MS pos early	32360	C02567	HMDB01186	916		0.56	1.32	0.59	1.39	0.99	0.88					0.184	1	0.533	0.709	0.301	0.485	0.346	0.352	0.953	0.549	0.582	0.67	0.164	1		0.4258	0.8511	0.4781	0.4202	0.5015	0.6625	0.4501	0.3976		60	31	47	59
	416			N1,N12-diacetylspermine	LC/MS pos early	52987	C03413	HMDB02172	132680		0.52	1.44	0.65	1.79	1.33	0.85					0.175	1	0.562	0.71	0.805	0.677	0.09	0.192	0.298	0.279	0.548	0.667	0.167	1		0.6668	1.5694	0.8198	0.8893	1.0199	1.4706	0.8365	0.7089		100	100	100	100
	417			5-methylthioadenosine (MTA)	LC/MS pos early	1419	C00170	HMDB01173	439176		0.41	4.57	0.14	1.54	0.48	0.93					0.056	1	0.089	0.679	0.001	0.057	0.851	0.538	0.023	0.058	0.807	0.723	0.012	1		0.7807	2.565	1.0548	0.3731	0.3558	1.6261	0.561	0.5192		93	69	33	65
	418			N-acetylputrescine	LC/MS pos early	37496	C02714	HMDB02064	122356		1.15	1.69	0.69	1.01	1.46	1.44					0.421	1	0.486	0.695	0.394	0.526	0.492	0.412	0.278	0.27	0.289	0.584	0.91	1		0.6887	1.7615	2.0252	1.0031	1.2075	2.0364	0.6915	0.9989		100	100	100	100
	422			4-acetamidobutanoate	LC/MS pos early	1558	C02946	HMDB03681	18189		1.22	1	2.28	1.87	2.1	0.86					0.891	1	0.476	0.695	0.027	0.228	0.095	0.198	0.007	0.03	0.558	0.667	0.699	1		0.5822	0.7945	0.9726	1.2207	1.8137	1.8191	0.9113	0.7799		100	92	100	100
	424			(N(1) + N(8))-acetylspermidine	LC/MS pos early	57814					1.17	1.74	1.07	1.59	1.82	1.2					0.665	1	0.221	0.679	0.698	0.657	0.048	0.157	0.092	0.135	0.599	0.672	0.25	1		0.693	1.527	1.782	1.2616	1.6353	2.8414	0.8525	1.0255		100	92	100	100
	426		Guanidino and Acetamido Metabolism	4-guanidinobutanoate	LC/MS pos early	15681	C01035	HMDB03464	500		1.29	1.45	2.17	2.43	3.07	1.27					0.848	1	0.371	0.686	0.033	0.231	0.006	0.088	0.001	0.011	0.452	0.633	0.637	1		0.44	0.8258	1.067	1.3493	1.7913	2.5955	0.6837	0.8684		100	92	100	100
	438		Glutathione Metabolism	5-oxoproline	LC/MS neg	1494	C01879	HMDB00267	7405		0.8	2.42	0.4	1.21	0.63	1.47					0.767	1	0.162	0.679	0.13	0.36	0.644	0.477	0.164	0.192	0.241	0.567	0.456	1		1.1086	2.2409	1.8007	0.6985	0.8985	2.1727	0.7248	1.0684		100	100	100	100
	439			2-aminobutyrate	LC/MS pos early	42374	C02261	HMDB00650	439691		1.43	1.17	0.68	0.56	1.11	1.08					0.931	1	0.664	0.71	0.978	0.721	0.631	0.471	0.747	0.484	0.815	0.724	0.718	1		0.533	1.2368	1.7721	0.5931	0.8441	0.985	0.5409	0.5844		73	69	93	88
	441			2-hydroxybutyrate/2-hydroxyisobutyrate	LC/MS polar	52281					1.44	1.29	1.04	0.93	1.02	1.1					0.857	1	0.759	0.711	0.99	0.721	0.922	0.56	0.952	0.549	0.733	0.707	0.938	1		0.9564	1.2929	1.8569	0.9724	1.3479	1.7338	0.9205	1.0103		100	100	100	100
	450	Peptide	Gamma-glutamyl Amino Acid	gamma-glutamylalanine	LC/MS pos early	37063		HMDB29142	440103		1.07	1.3	0.83	1	0.96	1.29					0.722	1	0.392	0.693	0.733	0.67	0.904	0.554	0.878	0.53	0.399	0.611	0.745	1		0.8376	1.3081	1.3976	0.8	1.0831	1.4034	0.7214	0.9288		93	100	93	94
	452			gamma-glutamylglutamate	LC/MS pos early	36738	C05282	HMDB11737	92865		0.99	1.07	0.62	0.67	0.59	1.37					0.339	1	0.473	0.695	0.213	0.415	0.127	0.228	0.052	0.092	0.236	0.567	0.833	1		1.4356	2.2277	2.2121	0.8477	1.3915	1.4874	0.9411	1.2931		100	100	93	88
	453			gamma-glutamylglutamine	LC/MS pos early	2730	C05283	HMDB11738	150914		0.76	0.91	0.93	1.12	1.12	0.87					0.751	1	0.715	0.71	0.766	0.677	0.787	0.519	0.688	0.458	0.63	0.677	0.986	1		0.8785	1.6773	1.2712	0.9873	1.567	1.4254	0.999	0.8682		93	92	93	94
	454			gamma-glutamylglycine	LC/MS pos early	33949		HMDB11667	165527		1.35	0.71	1.41	0.74	0.86	0.84					0.634	1	0.172	0.679	0.587	0.615	0.205	0.275	0.601	0.425	0.554	0.667	0.2	1		0.4146	0.6064	0.8212	0.3552	0.8533	0.6097	0.4188	0.3516		60	69	60	41
	455			gamma-glutamylhistidine	LC/MS pos early	18245			7017195		1.14	1.45	0.43	0.56	0.53	1.19					0.839	1	0.404	0.693	0.032	0.231	0.119	0.222	0.01	0.036	0.472	0.645	0.672	1		0.7118	1.0374	1.1818	0.3777	0.4511	0.6562	0.4758	0.5649		67	69	47	47
	456			gamma-glutamylisoleucine*	LC/MS neg	34457		HMDB11170	14253342		1.39	0.8	0.65	0.37	0.51	0.89					0.877	1	0.39	0.693	0.14	0.362	0.016	0.104	0.007	0.029	0.635	0.677	0.484	1		1.1323	1.4275	1.9847	0.5788	0.9307	0.743	0.8571	0.7647		100	100	100	88
	457			gamma-glutamylleucine	LC/MS neg	18369		HMDB11171	151023		1.43	0.61	0.62	0.27	0.4	0.83					0.637	1	0.107	0.679	0.112	0.347	0.001	0.026	0	0.008	0.442	0.633	0.148	1		1.3296	1.5993	2.2832	0.535	0.9992	0.6119	0.9267	0.7676		100	100	100	94
	458			gamma-glutamyl-alpha-lysine	LC/MS pos early	55015			65254		1.54	0.8	1.49	0.77	1.1	1.09					0.356	1	0.659	0.71	0.327	0.495	0.688	0.491	0.684	0.457	0.707	0.704	0.33	1		0.7671	0.8899	1.3731	0.8447	1.3239	1.055	0.77	0.8415		100	92	93	94
	459			gamma-glutamyl-epsilon-lysine	LC/MS pos early	33934		HMDB03869	7015685		1.06	0.94	0.75	0.67	0.73	0.96					0.947	1	0.692	0.71	0.387	0.526	0.193	0.267	0.127	0.163	0.824	0.724	0.749	1		1.2918	1.7129	1.8199	0.9428	1.2896	1.2171	1.1289	1.0788		100	100	100	94
	460			gamma-glutamylmethionine	LC/MS pos early	44872		HMDB29155	7009567		0.94	1.01	0.5	0.53	0.4	0.82					0.964	1	0.44	0.695	0.15	0.368	0.036	0.135	0.013	0.041	0.575	0.667	0.621	1		1.1634	1.9711	1.8576	0.4633	0.9772	0.9874	0.8126	0.6632		100	100	100	94
	461			gamma-glutamylphenylalanine	LC/MS neg	33422		HMDB00594	111299		2.13	0.45	1.37	0.29	0.49	1.06					0.056	1	0.094	0.679	0.779	0.677	0	0.023	0.004	0.023	0.793	0.722	0.012	1		0.9363	0.845	1.803	0.4596	1.1545	0.5183	0.6357	0.6769		93	92	67	53
	462			gamma-glutamylthreonine	LC/MS pos early	33364		HMDB29159	76078708		1.34	0.96	0.74	0.53	0.6	1.01					0.52	1	0.519	0.701	0.351	0.51	0.03	0.127	0.029	0.064	0.976	0.762	0.364	1		1.2271	1.404	1.879	0.7401	1.0431	0.9965	0.9498	0.9562		100	100	100	94
	468			gamma-glutamyl-2-aminobutyrate	LC/MS pos early	37092					1.53	1.15	1.08	0.81	0.98	1.31					0.591	1	0.609	0.71	0.986	0.721	0.937	0.563	0.945	0.548	0.459	0.635	0.966	1		0.7964	1.391	2.1255	0.7767	1.4987	1.7297	0.6869	0.9005		100	100	93	94
	479		Dipeptide	alanylleucine	LC/MS pos early	37093		HMDB28691	259583		0.95	1.59	0.82	1.37	1.31	1.31					0.56	1	0.404	0.693	0.547	0.6	0.424	0.384	0.322	0.291	0.321	0.594	0.885	1		0.9336	1.8011	1.7168	1.2254	1.4813	2.3573	0.9332	1.2259		93	100	93	100
	587			glutaminylleucine	LC/MS pos early	42994					0.92	1.14	1.16	1.44	1.05	1.16					0.767	1	0.605	0.71	0.978	0.721	0.826	0.53	0.86	0.527	0.569	0.667	0.891	1		0.8594	1.16	1.0663	0.8988	1.3441	1.5328	0.8172	0.9452		100	100	93	100
	609			glycylisoleucine	LC/MS pos early	36659		HMDB28844	88079		1.28	1.28	2.24	2.25	1.74	1.13					0.733	1	0.72	0.71	0.121	0.36	0.125	0.226	0.031	0.067	0.622	0.675	0.997	1		0.7029	0.7882	1.0082	1.2196	1.7632	2.2637	0.8704	0.9849		93	92	100	100
	610			glycylleucine	LC/MS pos early	34398	C02155	HMDB00759	92843		0.97	1.02	1.6	1.69	1.37	1.18					0.687	1	0.45	0.695	0.347	0.51	0.215	0.28	0.125	0.162	0.418	0.627	0.824	1		0.8767	1.0323	1.0014	1.1973	1.6509	1.6914	0.9443	1.1116		100	100	100	100
	620			glycylvaline	LC/MS pos early	18357		HMDB28854	97417		0.88	0.93	2.4	2.54	2.16	0.95					0.909	1	0.855	0.723	0.017	0.177	0.021	0.114	0.001	0.013	0.835	0.725	0.967	1		0.7012	0.9402	0.8293	1.5131	2.2572	2.1036	1.0545	1.0061		100	100	100	100
	625			histidylalanine	LC/MS neg	42027		HMDB28878	351667		1.44	0.68	2.97	1.42	1.66	1.07					0.759	1	0.956	0.748	0.128	0.36	0.21	0.276	0.051	0.092	0.793	0.722	0.852	1		0.297	0.3756	0.5397	0.4935	1.1172	0.7651	0.3702	0.3959		33	31	40	65
	644			isoleucylglycine	LC/MS neg	40008		HMDB28907	342532		0.69	0.87	1.91	2.39	2.69	1.19					0.717	1	0.814	0.718	0.074	0.309	0.103	0.204	0.017	0.049	0.671	0.689	0.917	1		0.341	1.2104	0.8387	0.9167	2.3111	2.0016	0.5131	0.6092		67	77	87	94
	657			leucylalanine	LC/MS pos early	40010		HMDB28922	259321		0.71	1.24	0.95	1.67	1.51	1.46					0.633	1	0.233	0.679	0.57	0.61	0.223	0.29	0.207	0.223	0.245	0.567	0.638	1		0.5778	1.5435	1.0932	0.8737	1.4669	1.8221	0.5876	0.8591		73	77	93	94
	662			leucylglycine	LC/MS neg	40045		HMDB28929	79070		1.05	1.16	1.38	1.52	1.7	1.39					0.317	1	0.672	0.71	0.144	0.364	0.405	0.378	0.107	0.147	0.308	0.592	0.656	1		0.6702	1.3764	1.447	1.1373	1.9006	2.1977	0.7395	1.0307		73	92	100	100
	709			phenylalanylalanine	LC/MS neg	41374			5488196		1	0.97	1.93	1.89	1.67	1.24					0.626	1	0.481	0.695	0.195	0.404	0.145	0.236	0.053	0.094	0.403	0.613	0.9	1		0.6525	0.9415	0.9376	1.0896	1.8159	1.7676	0.7557	0.9407		80	92	80	94
	713			phenylalanylglycine	LC/MS neg	41370		HMDB28995	98207		1.06	0.93	1.54	1.36	1.21	1.27					0.631	1	0.504	0.695	0.702	0.657	0.598	0.458	0.52	0.394	0.42	0.628	0.916	1		0.876	1.3355	1.4132	1.061	2.0607	1.9182	0.855	1.087		100	92	93	88
	732			prolylglycine	LC/MS pos early	40703		HMDB11178	6426709		0.53	1.07	1.02	2.06	1.33	0.77					0.237	1	0.894	0.731	0.853	0.687	0.204	0.275	0.301	0.282	0.339	0.598	0.438	1		0.753	1.5481	0.818	1.0005	1.578	1.683	0.9897	0.7612		100	100	87	94
	770			threonylphenylalanine	LC/MS pos early	31530		HMDB29068	4099799		0.51	1.02	0.82	1.65	1.35	0.98					0.964	1	0.882	0.729	0.429	0.554	0.551	0.439	0.327	0.293	0.946	0.755	0.893	1		0.6419	2.0458	1.0341	0.8683	1.6696	1.702	0.7544	0.7388		53	62	80	71
	780			tryptophylglycine	LC/MS neg	43028		HMDB29083	263471		1.06	0.77	1.73	1.26	1.22	1.23					0.479	1	0.814	0.718	0.484	0.586	0.848	0.538	0.529	0.397	0.498	0.655	0.721	1		0.6236	1.0716	1.1338	0.7582	1.8491	1.431	0.619	0.7638		47	69	67	82
	796			tyrosylglycine	LC/MS neg	41375		HMDB29105	259323		1.16	1.01	1.29	1.12	0.99	1.13					0.866	1	0.612	0.71	0.856	0.687	0.894	0.551	0.974	0.553	0.639	0.679	0.824	1		0.5821	0.7943	0.9214	0.5772	1.0218	1.033	0.5459	0.6154		60	69	60	82
	806			valerylhistidine*	LC/MS neg	61691					6.27	2.89	1.46	0.67	1.18	1.32					0.291	1	0.437	0.695	0.469	0.577	0.707	0.499	0.438	0.354	0.194	0.559	0.808	1		0.3661	0.311	1.9493	0.4312	0.4539	1.3116	0.3463	0.4559		0	8	20	29
	812			valylglutamine	LC/MS pos early	42079		HMDB29125	5253209		0.64	0.87	1.5	2.01	1.63	0.91					0.842	1	0.838	0.721	0.276	0.463	0.276	0.319	0.126	0.162	0.776	0.721	0.995	1		0.6716	1.4503	0.9343	1.0956	2.169	1.8768	0.8973	0.8199		93	100	100	100
	813			valylglycine	LC/MS neg	40475		HMDB29127	136487		1.06	1.08	1.95	1.98	1.95	1.28					0.589	1	0.485	0.695	0.105	0.336	0.086	0.189	0.02	0.055	0.384	0.609	0.934	1		0.5837	0.962	1.0229	1.1377	1.875	2.0257	0.7214	0.9205		67	85	100	100
	816			valylleucine	LC/MS pos early	39994		HMDB29131	352039		0.4	0.95	0.9	2.13	2.07	1.02					0.812	1	0.875	0.728	0.078	0.313	0.172	0.253	0.029	0.064	0.947	0.755	0.779	1		0.7493	3.4216	1.369	1.5539	3.0745	2.9176	1.0674	1.0909		100	100	100	94
	826			leucylglutamine*	LC/MS pos early	48189		HMDB28927	4305457		0.52	0.91	0.94	1.62	0.91	0.79					0.77	1	0.433	0.695	0.992	0.721	0.657	0.483	0.758	0.488	0.454	0.633	0.747	1		0.9494	2.2233	1.1642	0.8602	2.0873	1.89	1.0191	0.8014		93	100	93	76
	891		Acetylated Peptides	phenylacetylglutamate	LC/MS polar	52925		HMDB59772	11579826		6.09	2.54	1.99	0.83	1.22	2.42					0.009	1	0.162	0.679	0.241	0.44	0.803	0.523	0.514	0.391	0.005	0.391	0.316	1		0.5289	0.3954	2.4089	0.6437	0.7873	2.0036	0.3753	0.9072		40	77	60	71
	892			phenylacetylglutamine	LC/MS neg	35126	C04148	HMDB06344	92258		1.58	0.87	3.96	2.19	1.05	0.9					0.632	1	0.388	0.693	0.46	0.576	0.555	0.439	0.919	0.541	0.809	0.723	0.348	1		0.6228	0.7563	1.1951	0.6523	2.9929	2.6149	0.6734	0.6033		100	100	87	94
	894			phenylacetylglycine	LC/MS neg	33945	C05598	HMDB00821	68144		1.51	0.66	2.48	1.08	1.27	0.39					0.248	1	0.064	0.633	0.484	0.586	0.934	0.562	0.581	0.416	0.037	0.425	0.664	1		0.2	0.6346	0.9573	0.2548	1.5724	1.0371	0.3601	0.1415		67	31	73	41
	922	Carbohydrate	Glycolysis, Gluconeogenesis, and Pyruvate Metabolism	glucose	LC/MS polar	48152	C00031	HMDB00122	79025		0.8	0.51	0.75	0.48	0.52	0.56					0.219	1	0.064	0.633	0.138	0.36	0.047	0.157	0.015	0.046	0.032	0.421	0.705	1		1.3055	2.06	1.6405	0.6806	1.5436	0.789	1.255	0.708		100	100	100	100
	938			pyruvate	LC/MS polar	48990	C00022	HMDB00243	1060		0.26	0.74	0.36	1.03	0.36	0.48					0.051	1	0.43	0.695	0.01	0.163	0.182	0.261	0.006	0.029	0.05	0.467	0.364	1		1.6357	6.6171	1.7438	0.5848	2.4145	1.7902	1.4062	0.6802		100	92	100	100
	939			lactate	LC/MS polar	527	C00186	HMDB00190	612		0.98	0.39	0.59	0.24	0.29	0.8					0.793	1	0.693	0.71	0.093	0.322	0.076	0.179	0.016	0.047	0.645	0.68	0.938	1		1.5833	5.6916	5.5664	0.4644	3.3522	1.3199	0.9612	0.7649		93	100	100	94
	942			glycerate	LC/MS polar	1572	C00258	HMDB00139	752		0.75	0.85	1.07	1.21	1.17	0.76					0.182	1	0.216	0.679	0.529	0.599	0.419	0.382	0.31	0.286	0.071	0.481	0.895	1		0.8491	1.154	0.8673	0.9904	1.2376	1.0531	1.0531	0.7986		100	100	100	100
	956		Pentose Metabolism	ribose	LC/MS polar	1471	C00121	HMDB00283	5779		0.98	0.66	1.82	1.22	1.39	0.67					0.628	1	0.036	0.497	0.069	0.306	0.789	0.519	0.14	0.175	0.073	0.481	0.27	1		0.748	0.9629	0.9484	1.0405	1.756	1.1582	1.0792	0.7211		100	100	100	100
	957			ribitol	LC/MS polar	15772	C00474	HMDB00508	6912		1.12	0.48	1.12	0.48	0.65	0.93					0.511	1	0.278	0.679	0.786	0.677	0.05	0.159	0.112	0.152	0.792	0.722	0.223	1		0.4754	0.7334	0.8179	0.3111	0.822	0.3927	0.3982	0.3714		47	62	47	29
	958			ribonate	LC/MS polar	27731	C01685	HMDB00867	5460677		1.55	0.84	1.25	0.68	1.51	0.79					0.712	1	0.595	0.71	0.395	0.526	0.476	0.405	0.27	0.267	0.527	0.659	0.926	1		0.4706	1.0817	1.6771	0.7128	1.3532	1.1343	0.6521	0.5145		80	69	100	94
	975			fucose	LC/MS pos early	15587	C01018	HMDB00174	19466		0.32	0.13	1.57	0.63	0.95	0.41					0.078	1	0.046	0.533	0.953	0.717	0.863	0.544	0.87	0.529	0.009	0.4	0.935	1		1.2606	4.8095	1.518	1.1946	7.5547	0.9553	1.9104	0.7883		100	100	100	100
	977			2-deoxyribose	LC/MS pos early	537	C01801	HMDB03224	22833604		0.41	1.21	0.66	1.95	1.1	0.79					0.329	1	0.742	0.71	0.939	0.712	0.539	0.435	0.702	0.465	0.348	0.598	0.623	1		0.9202	2.2439	0.9128	1.0107	1.4714	1.7772	1.0822	0.8594		87	85	93	100
	979			arabitol/xylitol	LC/MS polar	48885	C01904		6912		1.11	1.59	0.87	1.24	0.62	1.1					0.798	1	0.983	0.755	0.57	0.61	0.421	0.384	0.332	0.293	0.84	0.726	0.863	1		0.2793	0.7151	0.7958	0.1739	0.6188	0.9854	0.2098	0.2315		67	77	60	53
	980			ribulose/xylulose	LC/MS polar	48340			5289590		0.48	1.03	0.33	0.7	0.45	0.67					0.357	1	0.381	0.693	0.073	0.309	0.094	0.196	0.015	0.046	0.205	0.565	0.94	1		0.8015	2.0037	0.9708	0.3631	0.6667	0.6835	0.6609	0.4403		93	85	80	65
	981			arabonate/xylonate	LC/MS polar	48255					1.49	0.33	0.81	0.18	0.46	0.77					0.823	1	0.38	0.693	0.186	0.397	0.057	0.163	0.024	0.059	0.446	0.633	0.662	1		1.9773	4.0798	6.0784	0.9087	3.3066	1.1038	1.5242	1.1789		93	100	93	100
	982			sedoheptulose	LC/MS pos early	53237		HMDB03219	5459879		1.02	1.04	1.36	1.38	1.94	1.2					0.731	1	0.589	0.71	0.136	0.36	0.101	0.203	0.028	0.064	0.536	0.659	0.906	1		0.4501	0.8407	0.8582	0.8722	1.1408	1.1809	0.5717	0.6867		93	92	93	100
	983			ribulonate/xylulonate*	LC/MS polar	61858					1.42	1.48	0.93	0.98	0.76	0.87					0.636	1	0.919	0.734	0.493	0.589	0.924	0.56	0.582	0.416	0.782	0.721	0.678	1		0.7056	1.8725	2.6598	0.5384	1.7485	2.5955	0.6596	0.576		100	100	100	100
	987		Glycogen Metabolism	maltotetraose	LC/MS neg	15910	C02052	HMDB01296	446495		0.34	1.59	0.34	1.6	1.26	0.98					0.657	1	0.701	0.71	0.974	0.721	0.392	0.373	0.528	0.397	0.951	0.755	0.558	1		0.4021	3.3055	1.1243	0.5066	1.132	1.8002	0.4564	0.4462		53	23	47	59
	989			maltotriose	LC/MS neg	44688	C01835	HMDB01262	439586		0.53	0.39	1.34	0.99	1.39	0.77					0.839	1	0.366	0.686	0.306	0.485	0.721	0.502	0.33	0.293	0.444	0.633	0.638	1		0.4005	1.4273	0.7534	0.5569	1.9071	0.7449	0.5375	0.4149		53	54	80	71
	992			maltose	LC/MS polar	15586	C00208	HMDB00163	10991489		0.45	0.22	2.36	1.16	0.96	0.64					0.364	1	0.544	0.71	0.803	0.677	0.916	0.558	0.92	0.541	0.283	0.581	0.802	1		0.5232	1.958	0.8809	0.5019	4.6237	1.0219	0.641	0.4096		80	77	80	82
	996		Disaccharides and Oligosaccharides	lactose	LC/MS polar	567	C00243	HMDB00186	84571		0.31	0.51	0.83	1.37	0.42	0.32					0.105	1	0.068	0.633	0.207	0.41	0.179	0.258	0.067	0.111	0.017	0.4	0.947	1		0.5372	3.6042	1.1023	0.2273	2.9793	1.5099	0.6179	0.1976		80	69	67	24
	997			lacto-N-fucopentaose I	LC/MS neg	48264					0.31	0.8	0.26	0.66	0.15	0.31					0.14	1	0.428	0.695	0.029	0.231	0.155	0.243	0.012	0.04	0.107	0.509	0.585	1		0.0153	0.6529	0.2024	0.0023	0.1671	0.1335	0.0108	0.0033		53	31	27	6
	998			lacto-N-fucopentaose II	LC/MS polar	48263	G00623				0.6	1.06	0.23	0.41	0.07	0.41					0.346	1	0.465	0.695	0.012	0.165	0.025	0.118	0.001	0.012	0.237	0.567	0.849	1		0.0995	1.4881	0.8922	0.0074	0.342	0.3619	0.0424	0.0173		73	62	33	18
	999			lacto-N-fucopentaose III	LC/MS polar	53253		HMDB06576	53477857		0.11	1.82	0.21	3.55	0.85	0.85					0.22	1	0.627	0.71	0.207	0.41	0.632	0.472	0.58	0.416	0.569	0.667	0.22	1		0.0748	0.5899	0.0647	0.0638	0.1259	0.2296	0.075	0.0636		27	23	7	12
	1001			lacto-N-fucopentaose V	LC/MS polar	53245					0.25	0.42	0.13	0.23	0.16	0.31					0.102	1	0.396	0.693	0.018	0.181	0.134	0.231	0.007	0.03	0.078	0.498	0.532	1		0.0355	1.1708	0.2887	0.0057	0.1545	0.0652	0.0256	0.0079		53	31	27	6
	1003			lacto-N-tetraose	LC/MS polar	43007	C06371	HMDB06566	440993		0.35	3.11	0.21	1.89	0.25	0.71					0.653	1	0.659	0.71	0.071	0.306	0.08	0.182	0.013	0.041	0.529	0.659	0.978	1		0.3476	3.7755	1.3212	0.0864	0.8037	2.4988	0.2058	0.1459		67	69	27	18
	1004			lacto-N-neotetraose	LC/MS polar	39869			121853		0.08	6.95	0.05	4.69	0.37	0.66					0.38	1	0.711	0.71	0.074	0.309	0.215	0.28	0.034	0.072	0.372	0.606	0.696	1		0.325	9.6428	0.7649	0.1204	0.5166	3.5881	0.243	0.161		53	46	20	6
	1006			3-sialyllactose	LC/MS polar	40424		HMDB00825	123914		0.3	0.28	0.37	0.35	0.48	0.45					0.365	1	0.316	0.679	0.38	0.525	0.366	0.363	0.209	0.224	0.179	0.553	0.981	1		0.073	3.1756	0.9521	0.0347	1.1861	0.3347	0.075	0.0338		47	38	27	12
	1007			6'-sialyllactose	LC/MS polar	39795	G00265	HMDB06569	643987		0.46	0.33	0.69	0.5	0.3	0.4					0.435	1	0.244	0.679	0.274	0.462	0.162	0.249	0.08	0.122	0.173	0.544	0.819	1		0.1096	3.3805	1.5565	0.033	2.3484	0.7719	0.0956	0.0379		67	54	27	12
	1008			2-fucosyllactose	LC/MS polar	48146		HMDB02098	170484		0.7	0.63	0.14	0.12	0.1	0.31					0.125	1	0.605	0.71	0.012	0.165	0.15	0.239	0.006	0.028	0.141	0.525	0.437	1		0.0089	0.7198	0.5046	0.0009	0.0994	0.0624	0.0051	0.0016		60	31	27	6
	1009			3-fucosyllactose	LC/MS polar	48147	G00313	HMDB02094	161460		0.85	0.27	0.5	0.16	0.08	0.47					0.371	1	0.624	0.71	0.012	0.165	0.038	0.137	0.002	0.015	0.324	0.596	0.748	1		0.0618	1.0352	0.8758	0.0047	0.5207	0.1424	0.0251	0.0117		73	54	27	24
	1014			sucrose	LC/MS polar	1519	C00089	HMDB00258	5988		1.8	1.17	1.1	0.72	0.87	1.21					0.736	1	0.639	0.71	0.732	0.67	0.815	0.528	0.684	0.457	0.571	0.667	0.941	1		0.1931	0.3737	0.6714	0.1687	0.4126	0.4832	0.1644	0.1982		33	46	20	29
	1029			maltitol/lactitol/cellobiotol/palatinol	LC/MS neg	57379					0.92	0.43	0.58	0.27	0.32	0.67					0.388	1	0.63	0.71	0.034	0.231	0.091	0.193	0.008	0.032	0.338	0.598	0.762	1		0.3013	0.9968	0.9138	0.0957	0.579	0.25	0.2077	0.1389		73	62	40	29
	1032		Fructose, Mannose and Galactose Metabolism	fructose	LC/MS polar	48195	C00095	HMDB00660	5984		0.86	0.97	0.73	0.82	0.58	0.82					0.415	1	0.772	0.711	0.068	0.306	0.207	0.276	0.031	0.067	0.428	0.628	0.69	1		0.9918	1.3461	1.1636	0.5782	0.9876	0.9591	0.8347	0.687		100	100	93	88
	1037			mannitol/sorbitol	LC/MS polar	46142	C00794	HMDB00247	5780		0.36	61.26	0.64	109.97	0.95	1.06					0.375	1	0.239	0.679	0.254	0.446	0.36	0.362	0.877	0.53	0.873	0.736	0.148	1		1.017	2.6183	0.9379	0.9617	1.6836	103.145	0.9608	1.0179		80	85	73	76
	1038			mannose	LC/MS polar	48153	C00159	HMDB00169	18950		1	0.77	1.64	1.26	0.93	0.94					0.623	1	0.854	0.723	0.599	0.62	0.872	0.544	0.797	0.504	0.816	0.724	0.628	1		0.6188	0.8792	0.8768	0.5766	1.4404	1.1089	0.6168	0.5785		87	69	60	71
	1048			galactitol (dulcitol)	LC/MS polar	1117	C01697	HMDB00107	11850		0.5	0.73	0.81	1.16	0.31	0.33					0.522	1	0.175	0.679	0.472	0.579	0.175	0.254	0.143	0.176	0.164	0.535	0.643	1		1.203	18.5257	9.3484	0.3736	14.9495	10.8393	1.1668	0.3852		80	77	87	59
	1057			galactonate	LC/MS polar	27719	C00880	HMDB00565	128869		0.69	1.83	0.34	0.91	0.8	0.82					0.845	1	0.576	0.71	0.797	0.677	0.554	0.439	0.548	0.406	0.6	0.672	0.81	1		0.9622	4.0655	2.7939	0.7705	1.3805	2.5317	0.9487	0.7815		80	77	100	100
	1082		Aminosugar Metabolism	glucosamine 6-sulfate	LC/MS polar	21296		HMDB00592	72361		2.14	0.23	5.64	0.62	0.87	1.19					0.736	1	0.712	0.71	0.784	0.677	0.792	0.519	0.704	0.465	0.618	0.675	0.995	1		0.3848	0.8226	1.7617	0.3361	4.6395	1.0851	0.3291	0.393		40	46	27	29
	1085			glucuronate	LC/MS polar	15443	C00191	HMDB00127	444791		0.53	0.36	0.71	0.48	0.57	0.55					0.234	1	0.022	0.478	0.257	0.446	0.035	0.135	0.023	0.058	0.016	0.4	0.471	1		1.4202	2.8819	1.5411	0.8046	2.0369	0.7434	1.4452	0.7907		100	100	100	100
	1091			N-acetylglucosamine 6-sulfate	LC/MS polar	21365	C04132	HMDB00841	193456		2.09	0.03	17.17	0.24	0.79	0.81					0.652	1	0.101	0.679	0.676	0.648	0.104	0.204	0.383	0.324	0.424	0.628	0.147	1		0.458	0.527	1.1029	0.3637	9.0481	0.2699	0.4536	0.3672		40	38	20	0
	1096			N-acetylneuraminate	LC/MS pos early	32377	C00270	HMDB00230	439197		1.15	0.53	1.07	0.49	0.53	0.85					0.846	1	0.442	0.695	0.539	0.599	0.125	0.226	0.129	0.164	0.701	0.7	0.505	1		1.6697	4.0621	4.6915	0.8869	4.3503	2.2943	1.3172	1.1243		100	100	100	100
	1098			N-acetyl-beta-glucosaminylamine	LC/MS neg	35469	C01239	HMDB01104	439454		0.98	1.42	2.36	3.42	2.05	1.86					0.206	1	0.334	0.682	0.136	0.36	0.267	0.313	0.068	0.112	0.115	0.511	0.79	1		0.3301	0.6286	0.6186	0.6776	1.483	2.1132	0.3471	0.6444		60	92	73	82
	1099			N-acetylmuramate	LC/MS neg	18354	C02713	HMDB60493	5462244		1.08	1.79	1.74	2.9	2.14	1.41					0.889	1	0.102	0.679	0.466	0.577	0.017	0.104	0.027	0.063	0.306	0.59	0.221	1		0.6324	1.1121	1.1978	1.3563	1.9384	3.4735	0.7786	1.1016		100	100	93	100
	1103			6-sialyl-N-acetyllactosamine	LC/MS pos early	40428		HMDB06584	16212424		0.61	0.64	0.45	0.47	0.45	0.64					0.445	1	0.45	0.695	0.168	0.378	0.191	0.266	0.059	0.102	0.284	0.581	0.966	1		0.2615	1.4183	0.8615	0.1177	0.6389	0.4084	0.2196	0.1402		67	54	27	18
	1107			N-acetylglucosaminylasparagine	LC/MS pos early	48149	C04540	HMDB00489	123826		1.46	1.83	0.32	0.4	0.52	1.2					0.925	1	0.413	0.695	0.057	0.288	0.225	0.29	0.029	0.064	0.529	0.659	0.623	1		1.4618	2.7881	4.0586	0.7621	0.8941	1.6325	0.9626	1.1573		100	100	93	100
	1108			erythronate*	LC/MS polar	42420		HMDB00613	2781043		0.82	0.75	0.86	0.79	0.78	0.59					0.168	1	0.146	0.679	0.506	0.594	0.522	0.427	0.357	0.307	0.048	0.467	0.989	1		0.8848	1.3948	1.141	0.6929	1.2037	0.9033	1.0225	0.5995		100	100	100	100
	1110			N-acetylglucosamine/N-acetylgalactosamine	LC/MS pos early	46539		HMDB00215	24139		1.19	0.61	0.75	0.38	0.67	0.86					0.733	1	0.202	0.679	0.674	0.648	0.049	0.159	0.09	0.133	0.531	0.659	0.263	1		1.3843	2.0655	2.4518	0.9269	1.5469	0.942	1.2188	1.0527		100	100	100	100
	1111		Advanced Glycation End-product	N6-carboxymethyllysine	LC/MS pos early	36713			123800		1.18	1.05	1.84	1.64	3.02	1.23					0.965	1	0.563	0.71	0.281	0.469	0.098	0.201	0.055	0.095	0.717	0.707	0.669	1		0.1758	0.6936	0.8188	0.5312	1.2776	1.3391	0.2758	0.3387		100	85	93	94
	1115	Energy	TCA Cycle	citrate	LC/MS neg	1564	C00158	HMDB00094	311		0.42	0.42	0.88	0.89	0.63	0.54					0.349	1	0.423	0.695	0.451	0.572	0.579	0.45	0.356	0.307	0.22	0.567	0.89	1		1.5641	14.204	5.9402	0.9824	12.4678	5.2694	1.6901	0.9092		100	100	100	100
	1117			aconitate [cis or trans]	LC/MS neg	46173					0.22	0.29	0.59	0.77	0.56	0.52					0.604	1	0.209	0.679	0.663	0.645	0.267	0.313	0.274	0.267	0.217	0.567	0.628	1		1.2987	19.8275	4.459	0.7263	11.7732	3.4204	1.3487	0.6994		100	92	93	94
	1120			isocitric lactone	LC/MS polar	54724			98259		0.6	0.45	0.6	0.45	0.31	0.69					0.633	1	0.66	0.71	0.137	0.36	0.16	0.248	0.043	0.084	0.517	0.659	0.961	1		0.7308	3.4199	2.0685	0.2231	2.0529	0.9267	0.4867	0.3351		87	92	60	71
	1121			alpha-ketoglutarate	LC/MS polar	528	C00026	HMDB00208	51		0.94	1.08	0.72	0.83	1.01	0.9					0.389	1	0.789	0.714	0.574	0.61	0.557	0.439	0.982	0.555	0.654	0.682	0.417	1		1.0133	1.7268	1.6153	1.0187	1.2378	1.3424	1.0722	0.9626		100	100	100	100
	1123			succinylcarnitine (C4-DC)	LC/MS pos early	37058		HMDB61717	71464481		1.26	0.63	1.41	0.7	1.1	0.78					0.765	1	0.043	0.526	0.144	0.364	0.411	0.379	0.652	0.444	0.238	0.567	0.108	1		0.7902	0.9641	1.2174	0.8675	1.3557	0.8531	0.9362	0.7322		87	85	100	88
	1124			succinate	LC/MS polar	1437	C00042	HMDB00254	1110		1.17	1.02	1.04	0.91	0.93	1.39					0.814	1	0.311	0.679	0.607	0.62	0.821	0.529	0.84	0.52	0.387	0.609	0.601	1		1.1313	2.4929	2.9158	1.0484	2.5981	2.6455	0.9251	1.282		100	100	100	100
	1125			fumarate	LC/MS polar	1643	C00122	HMDB00134	444972		0.39	1.21	0.65	1.98	1.26	0.77					0.095	1	0.668	0.71	0.624	0.623	0.1	0.203	0.403	0.334	0.347	0.598	0.13	1		0.8437	2.2419	0.8835	1.0641	1.4504	1.7496	1.0797	0.8314		100	100	100	100
	1126			malate	LC/MS neg	1303	C00149	HMDB00156	525		0.74	1.01	1.18	1.61	1.23	0.92					0.541	1	0.875	0.728	0.85	0.686	0.335	0.349	0.413	0.339	0.734	0.707	0.58	1		0.7941	1.2768	0.9463	0.9751	1.5064	1.5249	0.9182	0.8433		100	100	100	100
	1131			tricarballylate	LC/MS neg	15729	C19806	HMDB31193	14925		3.33	4.44	1.25	1.66	3.27	7.4					0.346	1	0.014	0.432	0.778	0.677	0.087	0.189	0.156	0.186	0.018	0.4	0.303	1		0.0802	0.7484	2.4951	0.2622	0.9334	4.143	0.0533	0.3945		80	77	87	94
	1135			citraconate/glutaconate	LC/MS polar	47076					0.19	0.16	0.65	0.53	0.64	0.44					0.067	1	0.121	0.679	0.259	0.446	0.472	0.405	0.193	0.214	0.018	0.4	0.774	1		1.7888	10.4848	1.9993	1.1478	6.8174	1.064	2.1608	0.9502		100	100	100	100
	1136			2-methylcitrate/homocitrate	LC/MS neg	52282					1.43	0.8	1.89	1.06	1.56	1.16					0.114	1	0.573	0.71	0.008	0.16	0.601	0.459	0.025	0.06	0.435	0.63	0.124	1		0.6934	0.7728	1.1045	1.0815	1.4591	1.1709	0.8029	0.9341		100	92	100	100
	1140		Oxidative Phosphorylation	phosphate	LC/MS pos early	42109	C00009	HMDB01429	1061		2.63	3.74	0.87	1.24	0.5	2.07					0.178	1	0.272	0.679	0.315	0.488	0.185	0.264	0.101	0.143	0.085	0.498	0.812	1		0.9322	1.2329	3.2452	0.4664	1.0764	4.0244	0.458	0.9494		80	100	67	71
	1142	Lipid	Fatty Acid Synthesis	malonylcarnitine	LC/MS pos early	37059		HMDB02095	22833583		1.11	0.64	1.25	0.72	0.85	0.73					0.888	1	0.04	0.508	0.71	0.659	0.138	0.234	0.423	0.346	0.129	0.525	0.188	1		0.889	1.0236	1.1395	0.7538	1.2795	0.8233	0.9583	0.6993		93	85	87	76
	1143			malonate	LC/MS neg	15872	C00383	HMDB00691	867		1.06	2.27	1.38	2.97	2.38	1.43					0.93	1	0.145	0.679	0.245	0.441	0.016	0.104	0.012	0.04	0.287	0.584	0.348	1		0.6018	1.436	1.516	1.4315	1.9815	4.5073	0.7759	1.1103		100	100	100	100
	1157		Short Chain Fatty Acid	valerate (5:0)	LC/MS neg	33443	C00803	HMDB00892	7991		1.53	0.72	31.79	14.95	9.54	0.89					0.994	1	0.704	0.71	0.001	0.057	0.002	0.039	0	0.001	0.799	0.722	0.791	1		0.1842	0.3095	0.4744	1.757	9.8393	7.0937	0.6032	0.5366		73	69	93	88
	1158		Medium Chain Fatty Acid	caproate (6:0)	LC/MS neg	32489	C01585	HMDB00535	8892		1.13	1.98	13.89	24.29	6.97	1.26					0.911	1	0.37	0.686	0	0.057	0	0.008	0	0	0.487	0.651	0.595	1		0.2749	0.3309	0.3755	1.9149	4.597	9.1197	0.6463	0.8144		47	31	93	94
	1159			heptanoate (7:0)	LC/MS neg	1644	C17714	HMDB00666	8094		0.6	1.72	2.29	6.59	2.6	0.99					0.266	1	0.251	0.679	0.131	0.36	0	0.024	0	0.008	0.977	0.762	0.112	1		0.2884	0.4649	0.2782	0.7504	1.0654	1.8345	0.4669	0.4635		53	38	73	71
	1160			caprylate (8:0)	LC/MS neg	32492	C06423	HMDB00482	379		0.62	1.42	3.06	7.01	3.25	0.69					0.386	1	0.472	0.695	0.017	0.177	0.011	0.091	0.001	0.011	0.262	0.57	0.886	1		0.184	0.3782	0.2344	0.5978	1.1565	1.6435	0.3991	0.2756		53	31	80	59
	1161			pelargonate (9:0)	LC/MS neg	12035	C01601	HMDB00847	8158		0.54	1.14	1.84	3.87	2.64	0.72					0.234	1	0.63	0.71	0.036	0.231	0.005	0.081	0.001	0.011	0.232	0.567	0.586	1		0.2314	0.4866	0.2625	0.6112	0.8953	1.0164	0.4433	0.319		53	31	93	65
	1162			caprate (10:0)	LC/MS neg	1642	C01571	HMDB00511	2969		2.06	2.73	2.75	3.65	2.76	1.56					0.683	1	0.32	0.679	0.188	0.397	0.068	0.175	0.028	0.063	0.329	0.597	0.702	1		0.3519	0.6025	1.2405	0.9713	1.6571	4.5287	0.4687	0.7292		100	92	87	100
	1165			laurate (12:0)	LC/MS neg	1645	C02679	HMDB00638	3893		4.89	1.38	3.38	0.95	2.23	1.92					0.035	1	0.619	0.71	0.013	0.166	0.431	0.387	0.022	0.057	0.06	0.467	0.22	1		0.6888	0.7163	3.503	1.5362	2.4231	3.3349	0.7426	1.4247		100	100	100	100
	1168		Long Chain Fatty Acid	myristate (14:0)	LC/MS neg	1365	C06424	HMDB00806	11005		2.77	1.24	2.18	0.97	1.5	1.81					0.074	1	0.405	0.693	0.15	0.368	0.704	0.497	0.2	0.219	0.062	0.467	0.453	1		0.8433	1.0115	2.8007	1.2656	2.2016	2.7221	0.7672	1.3911		100	100	100	100
	1169			myristoleate (14:1n5)	LC/MS neg	32418	C08322	HMDB02000	5281119		1.71	0.95	1.39	0.77	1.11	1.35					0.111	1	0.691	0.71	0.32	0.491	0.775	0.518	0.617	0.434	0.151	0.525	0.366	1		0.9582	1.0228	1.7464	1.0629	1.4173	1.3479	0.8685	1.1727		100	100	100	100
	1172			pentadecanoate (15:0)	LC/MS neg	1361	C16537	HMDB00826	13849		1	0.84	1.43	1.2	1.19	1.21					0.494	1	0.766	0.711	0.514	0.594	0.819	0.528	0.534	0.399	0.482	0.647	0.766	1		0.8909	1.3971	1.398	1.057	1.9939	1.6795	0.8812	1.0687		100	100	100	100
	1173			palmitate (16:0)	LC/MS neg	1336	C00249	HMDB00220	985		1.15	0.95	1.19	0.98	0.99	1.22					0.415	1	0.87	0.728	0.744	0.671	0.719	0.502	0.98	0.555	0.479	0.647	0.628	1		0.941	1.3549	1.5601	0.9344	1.6064	1.5317	0.8496	1.035		100	100	100	100
	1174			palmitoleate (16:1n7)	LC/MS neg	33447	C08362	HMDB03229	445638		1.7	1.03	0.85	0.52	0.78	1.44					0.387	1	0.501	0.695	0.679	0.648	0.513	0.422	0.45	0.361	0.276	0.575	0.862	1		1.2764	2.2239	3.775	0.9916	1.8955	1.9452	0.9375	1.3501		100	100	100	100
	1176			margarate (17:0)	LC/MS neg	1121		HMDB02259	10465		0.85	0.43	1.91	0.97	0.86	1.2					0.644	1	0.738	0.71	0.797	0.677	0.683	0.491	0.638	0.439	0.571	0.667	0.913	1		1.5329	2.938	2.4919	1.3218	5.597	2.4269	1.3019	1.5563		100	100	100	100
	1179			stearate (18:0)	LC/MS neg	1358	C01530	HMDB00827	5281		0.95	1.06	1.09	1.22	0.94	1.3					0.673	1	0.482	0.695	0.802	0.677	0.995	0.578	0.856	0.525	0.431	0.628	0.863	1		1.754	3.4916	3.3273	1.6523	3.8079	4.0541	1.4946	1.939		100	100	100	100
	1181			oleate/vaccenate (18:1)	LC/MS neg	52285					1.58	1.37	1.31	1.13	1.3	1.54					0.144	1	0.541	0.71	0.27	0.457	0.865	0.544	0.369	0.315	0.138	0.525	0.51	1		0.7646	0.9975	1.5756	0.9933	1.3036	1.7858	0.7014	1.0829		100	100	100	100
	1188			nonadecanoate (19:0)	LC/MS neg	1356	C16535	HMDB00772	12591		0.71	0.93	0.85	1.11	0.83	1.15					0.856	1	0.56	0.71	0.486	0.586	0.75	0.511	0.474	0.372	0.596	0.672	0.79	1		1.5739	2.9398	2.1019	1.2998	2.5057	2.3414	1.3326	1.5352		100	100	100	100
	1189			10-nonadecenoate (19:1n9)	LC/MS neg	33972		HMDB13622	5312513		1.29	1.24	0.88	0.85	0.9	1.41					0.441	1	0.48	0.695	0.86	0.687	0.774	0.518	0.743	0.483	0.297	0.589	0.936	1		1.1145	1.9878	2.5734	1.002	1.7577	2.1801	0.8913	1.253		100	100	100	100
	1191			trans-nonadecenoate (tr 19:1)*	LC/MS neg	57485					1.36	1.42	0.96	1	0.97	1.29					0.613	1	0.419	0.695	0.835	0.686	0.96	0.567	0.911	0.54	0.358	0.602	0.855	1		0.9651	1.3275	1.8034	0.9355	1.271	1.7987	0.8351	1.0812		100	100	100	100
	1192			arachidate (20:0)	LC/MS neg	1118	C06425	HMDB02212	10467		1.59	2.18	0.91	1.25	1.19	1.42					0.642	1	0.221	0.679	0.958	0.719	0.449	0.396	0.566	0.413	0.241	0.567	0.616	1		1.2219	1.9932	3.1661	1.4512	1.8233	3.9673	1.1162	1.5886		100	100	100	100
	1195			eicosenoate (20:1)	LC/MS neg	33587	C16526	HMDB02231	5282768		1.17	1.34	0.86	0.98	0.89	1.43					0.435	1	0.431	0.695	0.815	0.68	0.782	0.518	0.718	0.473	0.269	0.57	0.974	1		1.1923	2.1407	2.5139	1.0609	1.8454	2.4719	0.9399	1.3457		100	100	100	100
	1200			erucate (22:1n9)	LC/MS neg	1552	C08316	HMDB02068	5281116		0.91	1.31	0.5	0.73	0.55	1.34					0.676	1	0.652	0.71	0.368	0.52	0.374	0.365	0.207	0.223	0.54	0.661	0.998	1		2.0414	7.0871	6.4335	1.1192	3.5589	4.6715	1.3071	1.748		100	100	100	100
	1208		Polyunsaturated Fatty Acid (n3 and n6)	hexadecadienoate (16:2n6)	LC/MS neg	57652		HMDB00477			1.66	1.25	0.87	0.65	0.87	1.58					0.141	1	0.314	0.679	0.925	0.708	0.517	0.425	0.598	0.424	0.08	0.498	0.694	1		1.2154	1.6014	2.6583	1.0618	1.3951	1.7407	0.9049	1.4261		100	100	100	100
	1212			stearidonate (18:4n3)	LC/MS neg	33969	C16300	HMDB06547	5312508		1.02	0.94	0.55	0.51	0.6	1.28					0.631	1	0.542	0.71	0.242	0.44	0.286	0.325	0.116	0.156	0.444	0.633	0.948	1		1.227	2.6064	2.6586	0.7316	1.4441	1.3601	0.8362	1.0735		87	100	100	94
	1213			eicosapentaenoate (EPA; 20:5n3)	LC/MS neg	18467	C06428	HMDB01999	446284		0.96	0.93	0.58	0.57	0.61	0.83					0.751	1	0.744	0.71	0.391	0.526	0.402	0.377	0.232	0.241	0.649	0.682	0.993	1		1.5881	4.4732	4.2742	0.9711	2.6113	2.4196	1.363	1.1314		100	100	93	94
	1214			docosapentaenoate (n3 DPA; 22:5n3)	LC/MS neg	32504	C16513	HMDB06528	6441454		1.22	1.26	1.27	1.31	1.51	1.75					0.56	1	0.192	0.679	0.719	0.665	0.31	0.337	0.33	0.293	0.188	0.559	0.637	1		0.8369	2.3808	2.8948	1.2672	3.0208	3.8046	0.7774	1.3641		100	92	100	100
	1215			docosahexaenoate (DHA; 22:6n3)	LC/MS neg	44675	C06429	HMDB02183	445580		0.85	1.47	0.84	1.46	0.76	0.99					0.746	1	0.714	0.71	0.889	0.693	0.411	0.379	0.495	0.381	0.989	0.762	0.626	1		1.1959	2.6817	2.2746	0.9077	2.2564	3.3226	1.0447	1.039		100	100	100	100
	1216			docosatrienoate (22:3n3)	LC/MS neg	32417	C16534	HMDB02823	5312556		0.91	0.9	0.59	0.58	0.43	1.01					0.782	1	0.755	0.711	0.136	0.36	0.365	0.363	0.092	0.135	0.992	0.762	0.678	1		0.5333	2.1398	1.9543	0.2316	1.2602	1.1401	0.3505	0.3523		73	77	60	59
	1220			linoleate (18:2n6)	LC/MS neg	1105	C01595	HMDB00673	5280450		1.91	1.82	1.04	0.99	1.04	1.83					0.165	1	0.323	0.679	0.741	0.671	0.873	0.544	0.905	0.539	0.093	0.503	0.729	1		0.9382	1.4832	2.8382	0.9786	1.5435	2.8159	0.7089	1.2952		100	100	100	100
	1222			linolenate [alpha or gamma; (18:3n3 or 6)]	LC/MS neg	34035	C06426	HMDB03073	5280934		2.98	2.47	1.27	1.05	0.97	2.11					0.082	1	0.203	0.679	0.824	0.682	0.721	0.502	0.923	0.541	0.034	0.422	0.682	1		1.256	1.6411	4.8952	1.2146	2.0799	5.144	0.8509	1.7928		100	100	100	100
	1224			dihomo-linolenate (20:3n3 or n6)	LC/MS neg	35718	C03242	HMDB02925	5280581		1.16	1.12	1.2	1.16	1.13	1.65					0.461	1	0.293	0.679	0.932	0.71	0.734	0.506	0.763	0.489	0.21	0.567	0.856	1		0.7983	1.7262	2.0042	0.8993	2.0783	2.3232	0.6605	1.0869		100	100	100	100
	1225			arachidonate (20:4n6)	LC/MS neg	1110	C00219	HMDB01043	444899		0.92	1.25	0.85	1.15	0.82	0.91					0.994	1	0.736	0.71	0.848	0.686	0.613	0.462	0.621	0.436	0.813	0.724	0.822	1		1.1538	2.5832	2.3847	0.9508	2.2047	2.7489	1.0969	1.0002		100	100	100	100
	1226			adrenate (22:4n6)	LC/MS neg	32980	C16527	HMDB02226	5497181		1.04	1.04	0.8	0.8	0.92	1.07					0.99	1	0.753	0.711	0.742	0.671	0.971	0.571	0.797	0.504	0.823	0.724	0.837	1		0.9084	1.7326	1.8055	0.838	1.3848	1.4374	0.8424	0.9037		87	92	100	88
	1227			docosapentaenoate (n6 DPA; 22:5n6)	LC/MS neg	37478	C16513	HMDB01976	6441454		0.94	0.73	0.83	0.64	0.66	0.88					0.991	1	0.685	0.71	0.621	0.622	0.386	0.371	0.336	0.296	0.776	0.721	0.788	1		1.0668	3.1726	2.9704	0.7015	2.6254	1.9059	0.9203	0.8132		100	100	100	100
	1228			docosadienoate (22:2n6)	LC/MS neg	32415	C16533	HMDB61714	5282807		1.24	1.05	0.54	0.45	0.28	1.34					0.74	1	0.746	0.71	0.157	0.371	0.152	0.24	0.046	0.087	0.643	0.68	0.983	1		1.1369	5.473	6.8046	0.3175	2.9331	3.0724	0.5195	0.6949		87	92	87	94
	1229			dihomo-linoleate (20:2n6)	LC/MS neg	17805	C16525	HMDB05060	6439848		1.25	0.87	0.74	0.51	0.63	1.38					0.561	1	0.633	0.71	0.486	0.586	0.408	0.379	0.282	0.272	0.453	0.633	0.921	1		1.2393	3.4941	4.3718	0.7834	2.5806	2.2492	0.84	1.1559		100	100	100	100
	1231			mead acid (20:3n9)	LC/MS neg	35174		HMDB10378	5312531		0.91	0.72	0.93	0.73	0.92	0.44					0.343	1	0.346	0.684	0.899	0.696	0.955	0.566	0.897	0.538	0.183	0.558	0.961	1		0.169	1.8929	1.7287	0.156	1.7638	1.2668	0.2455	0.1074		73	46	80	35
	1276		Fatty Acid Hydroxyl Fatty Acid	PAHSA (16:0/OH-18:0)	LC/MS pos late	52622					2.63	2.08	0.52	0.41	0.26	2.25					0.097	1	0.271	0.679	0.052	0.275	0.011	0.091	0.002	0.015	0.051	0.467	0.637	1		1.3642	1.5232	4.0014	0.3598	0.7968	1.6585	0.4667	1.0516		100	100	93	94
	1277			LAHSA (18:2/OH-18:0)*	LC/MS pos late	57390					2.57	2.01	0.57	0.45	0.37	2.26					0.06	1	0.131	0.679	0.07	0.306	0.023	0.116	0.005	0.024	0.018	0.4	0.722	1		1.4912	1.5569	3.9974	0.5566	0.8945	1.7946	0.6056	1.3705		100	100	100	100
	1278			OAHSA (18:1/OH-18:0)	LC/MS pos late	57389					2.27	2.02	0.51	0.45	0.41	2.06					0.083	1	0.172	0.679	0.088	0.322	0.032	0.127	0.007	0.03	0.029	0.417	0.731	1		1.6743	1.8643	4.2309	0.6807	0.9422	1.8994	0.7443	1.5312		100	100	100	100
	1279		Fatty Acid, Branched	isocaproate (i6:0)	LC/MS neg	22273		HMDB00689	12587		1.01	1.38	5.37	7.33	1.73	1.15					0.979	1	0.496	0.695	0.305	0.485	0.103	0.204	0.062	0.104	0.628	0.677	0.655	1		0.0541	0.063	0.0635	0.0934	0.3382	0.4652	0.0663	0.0762		7	8	20	29
	1283			13-methylmyristate (i15:0)	LC/MS neg	38293			151014		1.47	1.61	3.76	4.13	3.5	1.2					0.571	1	0.925	0.737	0.013	0.166	0.045	0.154	0.002	0.015	0.633	0.677	0.726	1		0.3572	0.6283	0.9246	1.2507	2.3647	3.8175	0.6095	0.733		100	100	100	94
	1286			15-methylpalmitate (i17:0)	LC/MS neg	38768			17903417		0.92	0.59	1	0.64	0.69	1.07					0.873	1	0.953	0.747	0.573	0.61	0.505	0.418	0.385	0.324	0.875	0.736	0.939	1		1.2934	3.9323	3.6077	0.8875	3.9168	2.3076	1.0356	1.1084		100	100	100	100
	1289			17-methylstearate (i19:0)	LC/MS neg	38296		HMDB37397	3083779		0.69	0.61	0.95	0.84	0.66	1.03					0.84	1	0.93	0.737	0.46	0.576	0.307	0.336	0.215	0.228	0.931	0.749	0.836	1		1.9225	4.5446	3.1259	1.2775	4.2971	2.6258	1.545	1.5895		100	100	100	100
	1295			pristanate	LC/MS neg	38271		HMDB00795	123929		0.64	0.73	1.19	1.36	1.26	0.72					0.221	1	0.347	0.684	0.546	0.6	0.34	0.35	0.271	0.267	0.127	0.525	0.799	1		0.4518	0.7799	0.4975	0.5706	0.9284	0.6755	0.5975	0.4315		53	31	73	59
	1299		Fatty Acid, Dicarboxylate	glutarate (C5-DC)	LC/MS polar	396	C00489	HMDB00661	743		1.63	3.61	3.68	8.13	5.31	2.08					0.62	1	0.007	0.347	0.012	0.165	0	0.008	0	0.001	0.028	0.412	0.131	1		0.4346	0.6294	1.0272	2.3083	2.3158	8.3552	0.695	1.4433		100	100	100	100
	1303			2-hydroxyglutarate	LC/MS pos early	52294	C02630	HMDB00606	43		1.1	1.2	0.84	0.92	0.71	1.19					0.571	1	0.813	0.718	0.532	0.599	0.331	0.347	0.259	0.261	0.565	0.667	0.8	1		0.797	1.0713	1.1794	0.5629	0.8987	1.0806	0.6132	0.7317		100	100	100	100
	1307			2-hydroxyadipate	LC/MS polar	31934	C02360	HMDB00321	193530		0.69	0.79	2.49	2.85	2.16	0.73					0.271	1	0.945	0.745	0.339	0.507	0.047	0.157	0.038	0.077	0.394	0.609	0.448	1		0.4043	0.8032	0.5552	0.875	2.0039	1.5814	0.6954	0.5087		100	77	87	88
	1308			3-hydroxyadipate*	LC/MS polar	62069		HMDB00345	151913		1.04	0.57	3.36	1.83	1.94	0.82					0.896	1	0.262	0.679	0.03	0.231	0.328	0.347	0.027	0.063	0.501	0.656	0.388	1		0.4244	0.6279	0.6529	0.8226	2.1096	1.1953	0.6522	0.5353		67	62	93	71
	1311			maleate	LC/MS polar	20676	C01384	HMDB00176	444266		0.72	0.69	1.29	1.24	1.22	0.75					0.172	1	0.178	0.679	0.377	0.524	0.325	0.346	0.188	0.21	0.057	0.467	0.938	1		0.8859	1.2095	0.868	1.0792	1.5608	1.0766	1.1291	0.8467		93	92	100	94
	1312			pimelate (C7-DC)	LC/MS polar	15704	C02656	HMDB00857	385		0.95	0.69	2.27	1.65	1.71	0.83					0.917	1	0.167	0.679	0.009	0.163	0.156	0.243	0.005	0.025	0.306	0.59	0.382	1		0.4724	0.5672	0.5361	0.8063	1.2851	0.8867	0.6784	0.5615		47	46	73	71
	1315			suberate (C8-DC)	LC/MS polar	15730	C08278	HMDB00893	10457		1.04	1.11	1.74	1.84	1.78	1.11					0.814	1	0.548	0.71	0.038	0.231	0.017	0.104	0.002	0.016	0.561	0.667	0.811	1		0.6356	0.7574	0.7906	1.1317	1.3145	1.457	0.8051	0.8934		93	92	100	100
	1318			azelate (C9-DC)	LC/MS neg	18362	C08261	HMDB00784	2266		1.5	1.21	2.31	1.86	1.72	1.41					0.303	1	0.323	0.679	0.098	0.323	0.126	0.226	0.026	0.062	0.155	0.526	0.937	1		0.8477	0.8971	1.346	1.4583	2.0714	2.501	0.9371	1.3191		100	100	100	100
	1320			sebacate (C10-DC)	LC/MS neg	32398	C08277	HMDB00792	5192		1.25	1.39	1.68	1.87	1.67	1.23					0.42	1	0.318	0.679	0.037	0.231	0.028	0.127	0.003	0.02	0.205	0.565	0.925	1		0.6794	0.7004	0.8742	1.1315	1.1749	1.6326	0.7892	0.9741		100	100	100	100
	1325			tetradecanedioate (C14-DC)	LC/MS neg	35669		HMDB00872	13185		1.53	0.67	2.44	1.07	1.47	1.11					0.122	1	0.396	0.693	0.01	0.163	0.842	0.537	0.049	0.091	0.576	0.667	0.089	1		0.5503	0.5501	0.8413	0.8074	1.3432	0.8984	0.6319	0.7032		47	77	87	71
	1326			hexadecanedioate (C16-DC)	LC/MS neg	35678	C19615	HMDB00672	10459		1.35	1.03	2.48	1.88	1.66	1.3					0.26	1	0.474	0.695	0.046	0.259	0.128	0.228	0.014	0.043	0.191	0.559	0.736	1		0.4918	0.4994	0.6759	0.8165	1.2362	1.2729	0.5552	0.7234		40	69	60	76
	1329			octadecanedioate (C18-DC)	LC/MS neg	36754		HMDB00782	70095		1.32	4.7	0.55	1.96	0.69	1.62					0.301	1	0.317	0.679	0.467	0.577	0.41	0.379	0.274	0.267	0.152	0.525	0.942	1		0.902	1.3744	1.8208	0.6248	0.7576	3.5607	0.5897	0.9557		87	100	87	82
	1331			octadecadienedioate (C18:2-DC)*	LC/MS neg	61860					0.6	0.63	2.59	2.71	1.62	0.82					0.271	1	0.739	0.71	0.773	0.677	0.085	0.189	0.153	0.184	0.562	0.667	0.302	1		0.3618	0.7512	0.4512	0.5866	1.9429	1.2248	0.5078	0.418		73	46	53	65
	1360		Fatty Acid, Amide	eicosenamide (20:1)*	LC/MS pos late	62445			5365374		1.23	0.85	1.53	1.06	1.27	1.05					0.249	1	0.491	0.695	0.022	0.196	0.64	0.476	0.051	0.092	0.708	0.704	0.191	1		0.865	0.8565	1.05	1.0946	1.3067	1.1139	0.9516	0.9949		100	100	100	100
	1366			linoleamide (18:2n6)	LC/MS pos late	32455			6435901		1.71	0.5	1.86	0.54	1.11	1.26					0.054	1	0.409	0.695	0.094	0.322	0.26	0.312	0.696	0.461	0.387	0.609	0.049	1		0.9545	1.3889	2.3729	1.0581	2.5879	1.2837	0.8963	1.1268		100	100	100	100
	1367			linolenamide (18:3)*	LC/MS pos late	62441					1.88	0.35	2.14	0.4	0.97	1.44					0.022	1	0.453	0.695	0.138	0.36	0.104	0.204	0.911	0.54	0.235	0.567	0.03	1		0.4971	0.8763	1.6515	0.4802	1.872	0.6632	0.4065	0.5871		27	77	60	53
	1369			myristamide (14:0)*	LC/MS pos late	62440			69492		0.87	0.74	0.97	0.83	1.17	1.4					0.118	1	0.98	0.755	0.228	0.427	0.655	0.482	0.592	0.423	0.257	0.57	0.244	1		0.7511	2.2515	1.9609	0.8788	2.1903	1.6272	0.6878	0.9597		53	77	73	88
	1378		Fatty Acid, Amino	2-aminoheptanoate	LC/MS pos early	43761			227939		1.95	1.7	1.46	1.27	1.23	1.48					0.367	1	0.195	0.679	0.67	0.647	0.456	0.398	0.407	0.335	0.124	0.525	0.817	1		0.6206	0.6722	1.3099	0.7659	0.9801	1.666	0.5663	0.8393		67	77	60	94
	1395		Fatty Acid Metabolism (also BCAA Metabolism)	butyrylglycine	LC/MS neg	31850		HMDB00808	88412		0.82	1.43	2.32	4.04	1.78	0.95					0.978	1	0.793	0.715	0.164	0.375	0.269	0.313	0.08	0.122	0.874	0.736	0.842	1		0.6501	1.1704	0.9567	1.1591	2.7135	3.8692	0.8908	0.8459		80	85	87	88
	1397			propionylcarnitine (C3)	LC/MS pos early	32452	C03017	HMDB00824	107738		2.52	0.11	0.59	0.03	0.34	0.62					0.606	1	0.027	0.478	0.596	0.618	0.002	0.04	0.01	0.036	0.244	0.567	0.058	1		0.5677	1.7391	4.3844	0.1904	1.0195	0.1172	0.4177	0.2588		60	54	60	24
	1398			propionylglycine	LC/MS neg	31932		HMDB00783	98681		1.67	0.84	2.93	1.48	1.75	1.14					0.591	1	0.965	0.75	0.128	0.36	0.312	0.339	0.075	0.118	0.672	0.689	0.717	1		0.5579	0.7806	1.3021	0.9783	2.2864	1.9306	0.6916	0.7891		67	69	80	82
	1400			methylmalonate (MMA)	LC/MS polar	1496	C02170	HMDB00202	487		0.43	0.54	1.19	1.49	1.51	0.79					0.651	1	0.786	0.714	0.596	0.618	0.466	0.404	0.374	0.318	0.606	0.673	0.885	1		0.229	1.4852	0.6429	0.3458	1.764	0.9573	0.317	0.2498		60	46	60	65
	1401		Fatty Acid Metabolism (Acyl Glutamine)	hexanoylglutamine	LC/MS neg	54907					0.7	0.32	3.77	1.72	1.51	0.66					0.899	1	0.084	0.679	0.093	0.322	0.896	0.552	0.2	0.219	0.201	0.564	0.272	1		0.3351	0.7602	0.5308	0.5074	2.8668	0.9116	0.5073	0.3352		47	31	47	41
	1410		Fatty Acid Metabolism(Acyl Glycine)	hexanoylglycine	LC/MS neg	35436		HMDB00701	99463		1.19	3.95	2.52	8.41	1.41	1.09					0.765	1	0.789	0.714	0.256	0.446	0.281	0.323	0.119	0.158	0.688	0.696	0.972	1		0.148	0.1411	0.1673	0.208	0.3559	1.4066	0.168	0.1832		0	8	27	12
	1415			N-palmitoylglycine	LC/MS neg	42092		HMDB13034	151008		1.14	0.49	2.06	0.88	1.71	0.7					0.812	1	0.122	0.679	0.05	0.271	0.474	0.405	0.06	0.102	0.218	0.567	0.374	1		0.354	0.7258	0.8257	0.6071	1.4931	0.7252	0.5521	0.3892		67	31	80	53
	1417			N-oleoylglycine	LC/MS neg	40467		HMDB13631	6436908		0.3	0.5	3.27	5.39	3.48	0.75					0.28	1	0.898	0.731	0.131	0.36	0.008	0.088	0.004	0.021	0.481	0.647	0.38	1		0.1985	0.9982	0.3004	0.6905	3.2613	1.6183	0.4281	0.3201		60	38	73	82
	1419			N-linoleoylglycine	LC/MS neg	32462			6433346		0.43	1.33	0.47	1.46	1.66	1.23					0.936	1	0.398	0.693	0.456	0.576	0.145	0.236	0.12	0.158	0.524	0.659	0.604	1		0.4569	2.2276	0.9678	0.7588	1.0572	1.4112	0.5312	0.6527		67	62	80	94
	1424		Fatty Acid Metabolism(Acyl Carnitine)	acetylcarnitine (C2)	LC/MS pos early	32198	C02571	HMDB00201	1		1.86	0.12	0.89	0.06	0.54	0.79					0.559	1	0.172	0.679	0.966	0.72	0.064	0.172	0.194	0.214	0.607	0.673	0.175	1		2.1279	11.4456	21.3098	1.1537	10.1706	1.2544	1.7671	1.3892		100	100	93	100
	1426			3-hydroxybutyrylcarnitine (1)	LC/MS pos early	43264		HMDB13127	53481617		1.73	0.43	2.8	0.69	0.95	0.76					0.538	1	0.067	0.633	0.27	0.457	0.19	0.266	0.875	0.53	0.415	0.627	0.09	1		0.4079	0.62	1.0725	0.3864	1.739	0.7419	0.4566	0.3452		53	62	67	41
	1427			3-hydroxybutyrylcarnitine (2)	LC/MS pos early	52984		HMDB13127			1.57	0.19	1.74	0.21	0.7	0.64					0.725	1	0.019	0.478	0.58	0.611	0.037	0.136	0.266	0.265	0.17	0.544	0.062	1		0.5424	0.9428	1.4779	0.3775	1.6383	0.3158	0.5663	0.3615		67	54	60	47
	1429			hexanoylcarnitine (C6)	LC/MS pos early	32328		HMDB00705	6426853		1.49	0.54	0.71	0.26	0.51	1.04					0.616	1	0.741	0.71	0.227	0.427	0.045	0.154	0.024	0.06	0.888	0.739	0.554	1		0.3129	0.6005	0.8956	0.1597	0.4258	0.2296	0.219	0.2282		40	54	33	24
	1432			octanoylcarnitine (C8)	LC/MS pos late	33936	C02838	HMDB00791	123701		1.37	0.32	0.73	0.17	0.26	0.72					0.805	1	0.224	0.679	0.248	0.442	0.012	0.092	0.01	0.036	0.512	0.657	0.311	1		0.3111	1.0955	1.503	0.0821	0.8005	0.2587	0.1884	0.1355		67	77	53	29
	1434			decanoylcarnitine (C10)	LC/MS pos late	33941		HMDB00651	10245190		1.23	0.18	0.89	0.13	0.21	0.56					0.672	1	0.033	0.493	0.335	0.502	0.001	0.028	0.002	0.017	0.241	0.567	0.076	1		0.4468	1.1016	1.3584	0.0942	0.983	0.1809	0.2743	0.1534		80	85	60	35
	1436			5-dodecenoylcarnitine (C12:1)	LC/MS pos late	61769					1.21	0.17	0.92	0.13	0.19	0.53					0.668	1	0.024	0.478	0.297	0.483	0.001	0.024	0.001	0.014	0.208	0.565	0.062	1		1.115	2.3606	2.8507	0.2071	2.167	0.3642	0.6597	0.3501		87	100	87	71
	1437			cis-4-decenoylcarnitine (C10:1)	LC/MS pos late	38178					1.37	0.28	0.89	0.18	0.22	0.5					0.932	1	0.063	0.633	0.371	0.521	0.007	0.088	0.011	0.039	0.223	0.567	0.18	1		0.2669	0.8043	1.1022	0.0597	0.7132	0.1989	0.1793	0.0889		73	69	60	29
	1438			laurylcarnitine (C12)	LC/MS pos late	34534		HMDB02250	10427569		1.25	0.25	1.1	0.22	0.22	0.53					0.644	1	0.032	0.493	0.483	0.586	0.002	0.039	0.006	0.029	0.25	0.568	0.071	1		1.0316	1.9222	2.3965	0.2228	2.1144	0.5288	0.6563	0.3503		100	100	87	94
	1439			myristoylcarnitine (C14)	LC/MS pos late	33952		HMDB05066	6426854		1	0.4	1.07	0.44	0.44	0.59					0.833	1	0.022	0.478	0.708	0.659	0.006	0.084	0.026	0.061	0.151	0.525	0.083	1		1.1656	1.7215	1.7156	0.5125	1.8493	0.7463	1.0029	0.5956		100	100	93	94
	1441			palmitoylcarnitine (C16)	LC/MS pos late	44681	C02990	HMDB00222	461		1.06	0.51	1.08	0.52	0.59	0.67					0.963	1	0.028	0.478	0.761	0.677	0.015	0.103	0.05	0.092	0.138	0.525	0.121	1		1.0811	1.3051	1.383	0.6355	1.4097	0.7144	1.012	0.6789		100	100	100	100
	1442			palmitoleoylcarnitine (C16:1)*	LC/MS pos late	53223			71464547		1.03	0.43	0.83	0.34	0.43	0.61					0.949	1	0.04	0.508	0.523	0.599	0.009	0.088	0.02	0.055	0.17	0.544	0.143	1		1.1694	1.8289	1.8875	0.5005	1.5164	0.6477	0.9794	0.5976		100	100	93	100
	1443			stearoylcarnitine (C18)	LC/MS pos late	34409		HMDB00848	6426855		0.8	0.68	0.99	0.85	0.82	0.72					0.475	1	0.174	0.679	0.744	0.671	0.367	0.363	0.384	0.324	0.148	0.525	0.68	1		0.964	1.343	1.0719	0.7912	1.3232	0.9062	1.03	0.7405		100	100	100	100
	1444			linoleoylcarnitine (C18:2)*	LC/MS pos late	46223		HMDB06469	6450015		0.93	0.75	0.65	0.52	0.46	0.76					0.871	1	0.215	0.679	0.154	0.371	0.017	0.104	0.008	0.031	0.334	0.598	0.464	1		1.2869	1.8231	1.6872	0.591	1.1779	0.8852	1	0.7606		100	100	100	94
	1445			linolenoylcarnitine (C18:3)*	LC/MS pos late	57511					0.72	0.65	0.51	0.46	0.49	0.69					0.626	1	0.14	0.679	0.159	0.371	0.022	0.115	0.01	0.036	0.173	0.544	0.509	1		1.2684	2.4176	1.7526	0.6167	1.2389	0.8027	1.0653	0.7342		93	100	80	65
	1447			oleoylcarnitine (C18:1)	LC/MS pos late	35160		HMDB05065	6441392		0.93	0.63	0.9	0.61	0.59	0.74					0.726	1	0.197	0.679	0.341	0.507	0.07	0.175	0.052	0.092	0.255	0.57	0.528	1		1.0815	1.4584	1.3634	0.636	1.308	0.8299	0.967	0.7113		100	100	100	88
	1449			myristoleoylcarnitine (C14:1)*	LC/MS pos late	48182			90659872		1.08	0.25	0.81	0.19	0.22	0.53					0.859	1	0.039	0.508	0.285	0.472	0.002	0.039	0.003	0.02	0.194	0.559	0.121	1		1.2729	2.7749	3.0021	0.2843	2.2591	0.5686	0.8269	0.4376		93	100	87	76
	1450			suberoylcarnitine (C8-DC)	LC/MS pos early	52990					1.09	0.96	1.67	1.47	1.31	0.83					0.935	1	0.254	0.679	0.179	0.393	0.876	0.544	0.29	0.276	0.47	0.645	0.4	1		0.5734	0.7533	0.8241	0.7537	1.2577	1.2081	0.7214	0.5991		80	69	93	59
	1452			adipoylcarnitine (C6-DC)	LC/MS pos early	52988		HMDB61677	71296139		1.65	0.4	3.54	0.86	1.41	0.71					0.473	1	0.009	0.347	0.011	0.165	0.457	0.398	0.194	0.214	0.191	0.559	0.021	1		0.4726	0.5066	0.8352	0.6657	1.7943	0.7162	0.6664	0.4721		73	62	87	53
	1458			octadecenedioylcarnitine (C18:1-DC)*	LC/MS pos late	61865					1.28	0.63	1.56	0.77	1.03	0.9					0.652	1	0.286	0.679	0.405	0.533	0.505	0.418	0.91	0.54	0.687	0.696	0.29	1		0.6229	0.9308	1.1877	0.6419	1.4556	0.9123	0.667	0.5995		67	69	73	53
	1459			arachidoylcarnitine (C20)*	LC/MS pos late	57513		HMDB06460			0.84	0.89	1.2	1.28	1.22	0.85					0.596	1	0.358	0.686	0.287	0.473	0.472	0.405	0.209	0.224	0.311	0.592	0.809	1		0.7762	0.9822	0.8218	0.9483	1.1772	1.0501	0.9299	0.7915		93	92	100	82
	1460			arachidonoylcarnitine (C20:4)	LC/MS pos late	57518					0.64	0.59	0.72	0.67	0.61	0.68					0.336	1	0.135	0.679	0.184	0.397	0.078	0.181	0.031	0.067	0.087	0.498	0.746	1		1.0279	1.6819	1.0795	0.6304	1.2156	0.7224	0.9753	0.6644		100	92	80	82
	1462			behenoylcarnitine (C22)*	LC/MS pos late	57514					0.85	1.02	1.23	1.47	1.32	0.86					0.371	1	0.632	0.71	0.303	0.485	0.141	0.235	0.078	0.121	0.328	0.597	0.743	1		0.7735	0.974	0.8268	1.0214	1.1961	1.2172	0.9596	0.8234		93	92	100	76
	1463			meadoylcarnitine (C20:3n9)*	LC/MS pos late	62436					0.76	0.66	0.75	0.65	0.62	0.82					0.672	1	0.509	0.695	0.237	0.439	0.171	0.253	0.073	0.117	0.448	0.633	0.887	1		0.6944	1.1655	0.8884	0.4311	0.8729	0.5801	0.6046	0.4952		87	77	67	71
	1464			dihomo-linolenoylcarnitine (C20:3n3 or 6)*	LC/MS pos late	57521					1.14	0.73	1.39	0.9	1.34	0.64					0.378	1	0.201	0.679	0.38	0.525	0.587	0.455	0.317	0.289	0.131	0.525	0.815	1		0.595	0.9922	1.1272	0.795	1.3839	1.0103	0.8569	0.5521		93	69	93	82
	1465			dihomo-linoleoylcarnitine (C20:2)*	LC/MS pos late	57520					0.89	0.94	0.96	1.02	0.91	0.81					0.519	1	0.329	0.679	0.837	0.686	0.631	0.471	0.627	0.437	0.256	0.57	0.844	1		0.9016	1.1225	0.9942	0.8227	1.0785	1.0171	0.959	0.7734		100	92	100	88
	1466			eicosenoylcarnitine (C20:1)*	LC/MS pos late	57519					0.84	0.88	1.15	1.19	1.17	0.8					0.397	1	0.226	0.679	0.384	0.526	0.571	0.446	0.311	0.286	0.15	0.525	0.832	1		0.8123	1.0032	0.8476	0.9479	1.1542	1.0115	0.9798	0.7858		100	100	100	100
	1470			docosapentaenoylcarnitine (C22:5n3)*	LC/MS pos late	57529					0.67	0.77	0.85	0.98	0.91	0.87					0.475	1	0.74	0.71	0.58	0.611	0.894	0.551	0.628	0.437	0.455	0.633	0.768	1		0.905	1.454	0.9734	0.8277	1.2299	0.9517	0.9272	0.8078		73	77	73	71
	1471			docosahexaenoylcarnitine (C22:6)*	LC/MS pos late	57523					0.95	0.41	1.43	0.62	0.8	0.6					0.494	1	0.109	0.679	0.933	0.71	0.351	0.356	0.47	0.372	0.112	0.509	0.545	1		0.8233	1.5144	1.4427	0.6549	2.1681	0.8997	0.9468	0.5695		100	92	93	76
	1473			lignoceroylcarnitine (C24)*	LC/MS pos late	57515					0.92	0.99	1.35	1.45	1.37	0.9					0.558	1	0.656	0.71	0.157	0.371	0.116	0.22	0.036	0.075	0.465	0.64	0.901	1		0.7372	0.8733	0.8047	1.0128	1.1758	1.163	0.9125	0.8182		93	85	100	82
	1474			margaroylcarnitine (C17)*	LC/MS pos late	57512		HMDB06210			1.08	0.51	1.07	0.5	0.6	0.82					0.751	1	0.137	0.679	0.579	0.611	0.023	0.116	0.045	0.087	0.428	0.628	0.211	1		1.2454	1.6144	1.7463	0.7482	1.733	0.8816	1.0661	0.8741		100	92	87	82
	1475			nervonoylcarnitine (C24:1)*	LC/MS pos late	57531					0.82	1.14	0.9	1.24	1.01	0.97					0.524	1	0.657	0.71	0.616	0.621	0.558	0.439	0.95	0.549	0.871	0.736	0.442	1		0.7376	0.9335	0.7671	0.7449	0.8388	0.9521	0.7508	0.7318		73	85	80	76
	1476			cerotoylcarnitine (C26)*	LC/MS pos late	57516		HMDB06347			0.84	1.05	0.98	1.22	1.08	0.96					0.43	1	0.677	0.71	0.857	0.687	0.302	0.334	0.543	0.403	0.769	0.721	0.389	1		0.8184	0.9937	0.8352	0.8844	0.9693	1.019	0.8668	0.835		73	62	80	71
	1477			ximenoylcarnitine (C26:1)*	LC/MS pos late	57517					0.89	1	0.99	1.11	1.04	0.96					0.361	1	0.842	0.721	0.826	0.682	0.361	0.363	0.62	0.436	0.594	0.672	0.422	1		0.8232	0.9004	0.8006	0.8521	0.8885	0.8858	0.8532	0.8222		53	38	47	65
	1478			pentadecanoylcarnitine (C15)*	LC/MS pos late	57522					0.96	0.35	1.45	0.54	0.59	0.54					0.828	1	0.025	0.478	0.97	0.72	0.048	0.157	0.149	0.182	0.09	0.503	0.164	1		0.9233	1.4974	1.4388	0.5462	2.1753	0.7707	0.9682	0.5209		100	92	93	76
	1481			3-hydroxypalmitoylcarnitine	LC/MS pos late	61839					0.89	0.52	1.08	0.64	0.68	0.66					0.966	1	0.036	0.497	0.965	0.72	0.052	0.161	0.174	0.201	0.139	0.525	0.156	1		0.8867	1.2262	1.0874	0.6061	1.32	0.6915	0.9021	0.5958		100	100	93	76
	1483		Carnitine Metabolism	deoxycarnitine	LC/MS pos early	36747	C01181	HMDB01161	134		1.01	0.96	1.59	1.51	2.89	1.21					0.935	1	0.517	0.701	0.257	0.446	0.07	0.175	0.039	0.077	0.702	0.7	0.616	1		0.3731	1.2996	1.3162	1.0792	2.0727	1.9841	0.5762	0.6988		100	100	100	100
	1484			carnitine	LC/MS pos early	15500	C00318	HMDB00062	10917		2.95	0.52	1.16	0.2	0.65	0.95					0.185	1	0.094	0.679	0.616	0.621	0.015	0.103	0.157	0.186	0.855	0.731	0.036	1		1.5866	1.9483	5.7379	1.032	2.2659	1.1747	1.3153	1.245		100	100	100	100
	1489		Ketone Bodies	3-hydroxybutyrate (BHBA)	LC/MS polar	542	C01089	HMDB00357	441		0.61	0.8	0.9	1.18	0.69	1.07					0.768	1	0.556	0.71	0.23	0.43	0.743	0.509	0.281	0.271	0.852	0.731	0.537	1		1.0508	2.1885	1.3404	0.7268	1.9734	1.5808	0.8466	0.9021		100	100	100	100
	1492		Fatty Acid Metabolism (Acyl Choline)	palmitoylcholine	LC/MS pos late	52944			151731		11.49	5.19	0.74	0.33	0.63	1.32					0.317	1	0.863	0.727	0.571	0.61	0.156	0.243	0.161	0.19	0.396	0.609	0.538	1		0.798	0.9655	11.0953	0.5044	0.7097	3.6842	0.5526	0.7284		60	77	47	41
	1493			oleoylcholine	LC/MS pos late	53260					74.64	29.45	1.01	0.4	0.69	2.25					0.096	1	0.244	0.679	0.72	0.665	0.339	0.35	0.352	0.304	0.046	0.467	0.668	1		0.6126	0.5173	38.61	0.4217	0.5209	15.3409	0.3387	0.7627		47	77	20	29
	1496			linoleoylcholine*	LC/MS pos late	57463					66.19	40.25	0.78	0.47	0.77	2.01					0.124	1	0.25	0.679	0.788	0.677	0.451	0.396	0.469	0.372	0.058	0.467	0.729	1		0.6039	0.5021	33.2345	0.4641	0.3907	15.7267	0.3732	0.7509		27	54	13	24
	1498			stearoylcholine*	LC/MS pos late	57464					7.4	3.67	1	0.5	0.96	1.35					0.239	1	0.326	0.679	0.995	0.721	0.791	0.519	0.855	0.525	0.128	0.525	0.848	1		0.5764	0.4861	3.5961	0.556	0.4869	1.7877	0.4865	0.6587		7	8	7	12
	1505		Fatty Acid, Monohydroxy	4-hydroxybutyrate (GHB)	LC/MS polar	34585	C00989	HMDB00710	10413		0.64	0.81	0.96	1.22	0.92	0.85					0.754	1	0.619	0.71	0.89	0.693	0.77	0.518	0.761	0.488	0.569	0.667	0.912	1		0.5932	1.2434	0.7978	0.5442	1.1926	0.9704	0.6158	0.5242		60	69	73	47
	1507			2-hydroxyheptanoate*	LC/MS polar	61827			2750949		0.63	1.08	1.33	2.27	1.56	0.84					0.257	1	0.909	0.733	0.275	0.463	0.035	0.135	0.025	0.06	0.364	0.605	0.452	1		0.8535	1.315	0.8308	1.3327	1.749	1.8872	1.1649	0.9764		100	100	100	94
	1509			2-hydroxydecanoate	LC/MS neg	42489			21488		0.84	1.24	1.27	1.87	1.39	1.02					0.534	1	0.451	0.695	0.822	0.682	0.116	0.22	0.201	0.219	0.952	0.755	0.334	1		0.6888	1.0369	0.8703	0.9579	1.3123	1.6316	0.806	0.8187		100	100	100	100
	1512			2-hydroxynervonate*	LC/MS neg	61698			5312783		0.24	2.58	0.36	3.89	1.18	1.2					0.792	1	0.33	0.679	0.759	0.677	0.366	0.363	0.669	0.452	0.635	0.677	0.391	1		0.8156	4.2522	1.0167	0.9621	1.5344	3.9578	0.8081	0.971		100	92	100	94
	1514			2-hydroxypalmitate	LC/MS neg	35675		HMDB31057	92836		0.19	4.79	0.2	5.14	0.97	1.03					0.145	1	0.089	0.679	0.096	0.322	0.138	0.234	0.904	0.539	0.919	0.747	0.028	1		0.9714	4.4389	0.8367	0.94	0.8984	4.3046	0.9425	0.9689		100	77	67	76
	1517			2-hydroxybehenate	LC/MS neg	57663			193484		0.19	2.67	0.24	3.45	1.09	0.91					0.269	1	0.416	0.695	0.426	0.553	0.258	0.311	0.805	0.508	0.799	0.722	0.174	1		1.0344	6.6107	1.254	1.1319	1.619	4.3291	1.1338	1.0327		93	77	93	94
	1520			3-hydroxypropanoate	LC/MS polar	1556	C01013	HMDB00700	68152		1.63	1.6	1.04	1.02	0.95	1.13					0.635	1	0.815	0.718	0.99	0.721	0.782	0.518	0.837	0.519	0.612	0.675	0.851	1		0.6636	0.8491	1.3822	0.6321	0.8847	1.4134	0.61	0.6877		47	38	53	65
	1521			3-hydroxysuberate	LC/MS polar	31936		HMDB00325	22328017		1.08	0.88	1.74	1.41	1.55	1					0.759	1	0.72	0.71	0.033	0.231	0.139	0.234	0.012	0.04	0.983	0.762	0.639	1		0.5495	0.6324	0.6806	0.8495	1.1001	0.9629	0.6844	0.682		53	62	80	88
	1522			3-hydroxyhexanoate	LC/MS neg	53230			151492		0.95	1.97	2.88	5.98	2.65	1.19					0.948	1	0.3	0.679	0.036	0.231	0.002	0.045	0	0.008	0.508	0.656	0.45	1		0.3195	0.4114	0.3896	0.8466	1.1837	2.3315	0.4773	0.5667		40	38	80	71
	1523			3-hydroxyoctanoate	LC/MS neg	22001		HMDB01954	26613		1.07	1.14	1.96	2.09	1.81	1.13					0.633	1	0.549	0.71	0.015	0.177	0.013	0.096	0.001	0.011	0.449	0.633	0.951	1		0.5285	0.5891	0.6308	0.9585	1.1567	1.318	0.6681	0.7582		53	62	80	88
	1524			3-hydroxydecanoate	LC/MS neg	22053		HMDB02203	26612		1.04	1.23	2.05	2.42	1.6	1.1					0.97	1	0.42	0.695	0.166	0.378	0.031	0.127	0.013	0.041	0.6	0.672	0.563	1		0.8118	0.8832	0.9146	1.298	1.8099	2.2172	0.9781	1.0773		100	92	93	100
	1525			3-hydroxyoleate*	LC/MS neg	61843					1.18	1.21	1.21	1.25	1.05	1.13					0.412	1	0.992	0.755	0.549	0.6	0.794	0.519	0.813	0.51	0.553	0.667	0.544	1		0.8327	0.8863	1.0423	0.8744	1.0743	1.3044	0.8025	0.9072		93	100	100	82
	1526			3-hydroxysebacate	LC/MS polar	31943		HMDB00350	3017884		1.04	0.81	1.87	1.46	1.75	0.8					0.688	1	0.138	0.679	0.006	0.131	0.073	0.175	0.002	0.015	0.191	0.559	0.467	1		0.6789	0.8125	0.8412	1.1884	1.5218	1.2313	1.0038	0.8036		100	92	100	100
	1527			3-hydroxylaurate	LC/MS neg	32457		HMDB00387	94216		1.4	1.07	2.27	1.73	1.74	1.27					0.169	1	0.603	0.71	0.009	0.163	0.084	0.187	0.003	0.018	0.174	0.544	0.511	1		0.838	0.8099	1.1326	1.4548	1.8388	1.9585	0.9791	1.2452		100	100	100	100
	1529			3-hydroxymyristate	LC/MS neg	21158			16064		1.63	1.26	1.59	1.24	1.42	1.39					0.053	1	0.263	0.679	0.036	0.231	0.24	0.302	0.022	0.058	0.031	0.417	0.503	1		0.789	0.732	1.1926	1.1195	1.1659	1.4746	0.7973	1.1078		93	100	100	100
	1530			3-hydroxypalmitate	LC/MS neg	27503		HMDB10734	301590		2.27	1.94	8.77	7.51	4.22	1.5					0.323	1	0.587	0.71	0.004	0.106	0.016	0.104	0	0.008	0.276	0.575	0.724	1		0.4618	0.5623	1.2756	1.951	4.933	9.5818	0.7747	1.163		80	92	93	88
	1537			8-hydroxyoctanoate	LC/MS neg	21239		HMDB61914	69820		0.97	0.82	1.66	1.41	1.36	1.08					0.915	1	0.672	0.71	0.386	0.526	0.249	0.306	0.155	0.185	0.713	0.706	0.832	1		0.8765	1.137	1.1085	1.1939	1.8923	1.5595	0.9833	1.0643		100	100	93	100
	1543			13-HODE + 9-HODE	LC/MS neg	37752			43013		1.62	0.92	1.9	1.08	1.44	1.46					0.22	1	0.721	0.71	0.214	0.415	0.754	0.513	0.273	0.267	0.255	0.57	0.511	1		0.6085	0.8774	1.4181	0.8763	1.6635	1.5367	0.6042	0.8825		80	92	93	88
	1555			10-hydroxystearate	LC/MS neg	47123		HMDB37396	9561835		1.38	1.69	0.96	1.17	1.05	1.73					0.123	1	0.2	0.679	0.756	0.675	0.958	0.567	0.856	0.525	0.047	0.467	0.798	1		0.801	0.9714	1.3391	0.8413	0.9279	1.5648	0.6246	1.079		100	100	100	100
	1562			2-hydroxylaurate	LC/MS neg	52916			97783		1.47	1.62	1.65	1.82	1.61	1.29					0.352	1	0.265	0.679	0.062	0.293	0.05	0.159	0.008	0.031	0.151	0.525	0.934	1		0.8066	0.7973	1.1703	1.3009	1.3157	2.1344	0.9034	1.1616		100	100	100	100
	1563			3-hydroxyvalerate	LC/MS polar	57548		HMDB00531	107802		1.05	1.37	4.1	5.39	2.99	1.12					0.878	1	0.798	0.717	0.063	0.296	0.054	0.161	0.009	0.033	0.774	0.721	0.951	1		0.2347	0.5151	0.5384	0.7025	2.1108	2.9006	0.3832	0.4303		40	54	73	88
	1565			2-hydroxyarachidate*	LC/MS neg	61700			5225199		0.2	3.19	0.24	3.93	1.18	0.91					0.169	1	0.289	0.679	0.372	0.521	0.122	0.225	0.632	0.437	0.775	0.721	0.086	1		0.4318	2.4459	0.4849	0.5078	0.5977	1.9052	0.4914	0.4461		53	46	67	65
	1567		Fatty Acid, Dihydroxy	12,13-DiHOME	LC/MS neg	38395	C14829	HMDB04705	10236635		1.12	0.84	1.99	1.5	1.46	1.1					0.622	1	0.886	0.729	0.285	0.472	0.676	0.491	0.294	0.278	0.793	0.722	0.647	1		0.3965	0.7269	0.8122	0.5779	1.4483	1.2157	0.4568	0.5017		73	85	73	82
	1568			9,10-DiHOME	LC/MS neg	38399	C14828	HMDB04704	9966640		1.04	0.77	2.02	1.51	1.67	1.56					0.693	1	0.313	0.679	0.606	0.62	0.283	0.324	0.261	0.262	0.329	0.597	0.687	1		0.3961	0.8532	0.8851	0.6632	1.7229	1.3349	0.4098	0.641		87	92	87	100
	1656		Eicosanoid	15-KETE	LC/MS neg	48467	C04577	HMDB10210	5280701		0.72	0.87	0.53	0.64	0.68	0.75					0.716	1	0.383	0.693	0.572	0.61	0.306	0.336	0.262	0.262	0.389	0.609	0.74	1		0.8137	1.9134	1.3745	0.5552	1.0112	0.8764	0.7782	0.5805		100	77	93	76
	1661		Endocannabinoid	oleoyl ethanolamide	LC/MS pos late	38102		HMDB02088	5283454		0.88	1.52	1.33	2.29	1.72	1.18					0.945	1	0.326	0.679	0.362	0.515	0.058	0.164	0.048	0.09	0.534	0.659	0.47	1		0.7698	1.3095	1.1585	1.3263	1.7403	2.6535	0.9288	1.0993		100	100	100	100
	1665			stearoyl ethanolamide	LC/MS pos late	38625		HMDB13078	27902		0.92	1.23	1.17	1.57	1.3	1.02					0.543	1	0.368	0.686	0.446	0.572	0.028	0.127	0.036	0.074	0.864	0.736	0.29	1		0.995	1.1334	1.0386	1.2957	1.3217	1.6314	1.1235	1.1475		100	100	100	100
	1669			arachidonoyl ethanolamide	LC/MS pos late	32463	C11695	HMDB04080	5281969		2.47	2.15	1.21	1.06	0.95	1.27					0.303	1	0.746	0.71	0.817	0.68	0.602	0.459	0.835	0.519	0.33	0.597	0.593	1		0.8397	0.8571	2.1133	0.7977	1.0396	2.2376	0.7253	0.9234		60	69	67	65
	1673			N-oleoyltaurine	LC/MS neg	39732			6437033		0.25	2.06	1.03	8.64	3.07	0.79					0.248	1	0.757	0.711	0.169	0.378	0.006	0.081	0.004	0.021	0.524	0.659	0.291	1		0.3502	1.5249	0.374	1.0757	1.5702	3.2332	0.6912	0.545		73	62	93	76
	1675			N-palmitoyltaurine	LC/MS neg	39835					0.4	2	0.88	4.45	1.31	0.96					0.2	1	0.24	0.679	0.512	0.594	0.074	0.176	0.41	0.337	0.892	0.74	0.084	1		0.2218	0.6537	0.2586	0.2909	0.5742	1.1498	0.2597	0.2484		53	23	33	47
	1679			linoleoyl ethanolamide	LC/MS neg	52608		HMDB12252	5283446		0.66	1.33	1.6	3.26	2.43	1.15					0.913	1	0.621	0.71	0.369	0.52	0.143	0.236	0.096	0.14	0.796	0.722	0.677	1		0.6571	3.6401	2.3882	1.5954	5.8277	7.7766	0.9566	1.0958		100	92	100	100
	1680			arachidoyl ethanolamide (20:0)*	LC/MS pos late	57532			3787294		0.94	1.57	1.14	1.92	1.37	1.15					0.957	1	0.221	0.679	0.527	0.599	0.066	0.172	0.08	0.122	0.424	0.628	0.38	1		1.0434	1.2964	1.215	1.4251	1.4826	2.333	1.1364	1.3084		100	100	100	100
	1681			behenoyl ethanolamide (22:0)*	LC/MS pos late	57534			3023585		0.8	2.32	1.1	3.2	1.79	1.26					0.927	1	0.261	0.679	0.502	0.593	0.069	0.175	0.078	0.121	0.482	0.647	0.403	1		0.4277	1.0104	0.8102	0.7649	1.1144	2.5894	0.5099	0.6416		47	46	80	71
	1684			lignoceroyl ethanolamide (24:0)*	LC/MS pos late	57535					0.92	2.53	1.15	3.15	1.9	1.4					0.964	1	0.191	0.679	0.511	0.594	0.065	0.172	0.077	0.12	0.353	0.599	0.387	1		0.3281	0.8	0.7377	0.6239	0.9209	2.3263	0.3828	0.5347		60	46	73	76
	1686			palmitoleoyl ethanolamide*	LC/MS pos late	57541		HMDB13648	9835868		0.88	1.36	1.31	2.02	1.47	1.07					0.831	1	0.447	0.695	0.319	0.491	0.056	0.161	0.041	0.081	0.715	0.706	0.5	1		0.7641	0.9413	0.833	1.1219	1.2343	1.6801	0.8952	0.9575		100	85	100	100
	1692			N-palmitoylserine	LC/MS neg	57659			6453686		1.07	1.07	2.18	2.18	1.14	1.01					0.839	1	0.887	0.729	0.607	0.62	0.869	0.544	0.631	0.437	0.96	0.759	0.806	1		0.3896	0.5247	0.5615	0.4454	1.1436	1.2234	0.4136	0.4195		47	46	47	35
	1694		Inositol Metabolism	myo-inositol	LC/MS polar	1124	C00137	HMDB00211	892		0.58	1.51	0.47	1.22	0.58	1.22					0.838	1	0.813	0.718	0.544	0.599	0.559	0.439	0.4	0.332	0.756	0.716	0.99	1		0.9237	7.6519	4.4224	0.5389	3.5848	5.4163	0.6389	0.7791		87	100	87	82
	1723		Phospholipid Metabolism	choline	LC/MS pos early	15506	C00114	HMDB00097	305		0.42	0.58	0.57	0.79	0.49	0.5					0.176	1	0.071	0.641	0.143	0.364	0.072	0.175	0.023	0.058	0.028	0.412	0.801	1		1.4317	3.3124	1.3972	0.6997	1.9021	1.0977	1.4124	0.7093		100	100	100	100
	1724			choline phosphate	LC/MS pos early	34396	C00588	HMDB01565	1014		1.01	1.91	0.47	0.88	0.62	0.85					0.321	1	0.738	0.71	0.093	0.322	0.735	0.506	0.154	0.185	0.618	0.675	0.341	1		1.4183	3.1812	3.2196	0.8858	1.4882	2.8474	1.2162	1.033		100	85	93	94
	1727			glycerophosphorylcholine (GPC)	LC/MS pos early	15990	C00670	HMDB00086	71920		0.19	0.59	0.61	1.86	0.47	0.52					0.086	1	0.883	0.729	0.054	0.282	0.77	0.518	0.116	0.156	0.174	0.544	0.244	1		0.5487	3.2783	0.6321	0.2572	1.9948	1.1744	0.5212	0.2708		80	69	60	59
	1731			glycerophosphoethanolamine	LC/MS pos early	37455	C01233	HMDB00114	123874		0.57	1.61	1.44	4.1	2.55	0.93					0.538	1	0.722	0.71	0.135	0.36	0.016	0.104	0.006	0.029	0.836	0.725	0.489	1		0.4931	1.2573	0.7109	1.2591	1.8144	2.9172	0.8156	0.7613		100	100	100	100
	1732			glycerophosphoserine*	LC/MS pos early	57404			3081457		0.96	0.78	1.59	1.29	1.88	0.73					0.405	1	0.622	0.71	0.255	0.446	0.133	0.231	0.063	0.106	0.345	0.598	0.785	1		0.473	1.0758	1.0381	0.8893	1.7092	1.3391	0.76	0.5535		87	77	87	94
	1733			glycerophosphoinositol*	LC/MS pos early	52307			167572		0.93	1.37	0.73	1.08	1.61	0.88					0.626	1	0.993	0.755	0.488	0.586	0.233	0.298	0.183	0.208	0.726	0.707	0.717	1		0.5584	1.812	1.6799	0.8965	1.3272	1.8149	0.7526	0.6651		87	85	87	88
	1734			trimethylamine N-oxide	LC/MS pos early	40406	C01104	HMDB00925	1145		1.73	0.87	1.93	0.97	1.79	1					0.684	1	0.65	0.71	0.114	0.35	0.467	0.404	0.104	0.146	0.99	0.762	0.544	1		0.6712	1.3024	2.2531	1.2037	2.5176	2.1962	0.9008	0.8969		100	100	100	100
	1752		Phosphatidylcholine (PC)	1-myristoyl-2-palmitoyl-GPC (14:0/16:0)	LC/MS pos late	19258		HMDB07869	129657		0.46	0.58	0.93	1.17	0.71	0.51					0.037	1	0.601	0.71	0.129	0.36	0.866	0.544	0.339	0.297	0.059	0.467	0.233	1		0.8784	3.6041	1.6532	0.6256	3.3419	1.9305	1.04	0.5284		80	38	53	35
	1766			1,2-dipalmitoyl-GPC (16:0/16:0)	LC/MS pos late	19130		HMDB00564	452110		0.25	0.35	0.83	1.19	0.59	0.31					0.026	1	0.139	0.679	0.187	0.397	0.685	0.491	0.224	0.234	0.009	0.4	0.517	1		1.5751	10.5071	2.5784	0.9218	8.724	3.056	2.1697	0.6692		100	92	100	76
	1767			1-palmitoyl-2-palmitoleoyl-GPC (16:0/16:1)*	LC/MS pos late	52470		HMDB07969			0.52	0.39	1.06	0.81	0.87	0.57					0.084	1	0.581	0.71	0.351	0.51	0.733	0.506	0.677	0.454	0.102	0.509	0.369	1		0.32	1.5706	0.8134	0.2777	1.6706	0.6565	0.3951	0.225		60	23	20	29
	1768			1-palmitoyl-2-stearoyl-GPC (16:0/18:0)	LC/MS pos late	52616		HMDB07970			0.24	0.58	0.75	1.83	0.74	0.6					0.055	1	0.742	0.71	0.126	0.36	0.873	0.544	0.332	0.293	0.103	0.509	0.233	1		0.7286	2.8955	0.6857	0.5398	2.1739	1.2524	0.8085	0.4864		73	46	40	35
	1770			1-palmitoyl-2-oleoyl-GPC (16:0/18:1)	LC/MS pos late	52461		HMDB07972	6436017		0.29	0.32	0.86	0.95	0.78	0.61					0.097	1	1	0.755	0.195	0.404	0.664	0.485	0.542	0.403	0.222	0.567	0.222	1		1.8936	15.3254	4.4495	1.4749	13.1372	4.2201	2.1481	1.3001		100	100	100	100
	1773			1-palmitoyl-2-linoleoyl-GPC (16:0/18:2)	LC/MS pos late	42446		HMDB07973	5287971		1.55	0.46	1	0.3	1.04	0.72					0.154	1	0.722	0.71	0.395	0.526	0.332	0.347	0.928	0.542	0.421	0.628	0.199	1		1.0499	6.7796	10.5044	1.0899	6.806	3.1385	1.2628	0.9061		87	62	80	71
	1779			1-palmitoyl-2-dihomo-linolenoyl-GPC (16:0/20:3n3 or 6)*	LC/MS pos late	52454					0.11	0.29	1.07	2.93	1.16	0.56					0.048	1	0.488	0.695	0.723	0.665	0.296	0.33	0.62	0.436	0.056	0.467	0.322	1		0.3273	2.0199	0.2144	0.3797	2.1516	0.6283	0.4715	0.2636		47	15	33	29
	1783			1-palmitoyl-2-arachidonoyl-GPC (16:0/20:4n6)	LC/MS pos late	52462		HMDB07982	10747814		1.01	0.69	0.73	0.5	1.16	0.97					0.4	1	0.45	0.695	0.617	0.621	0.274	0.317	0.668	0.452	0.92	0.747	0.26	1		0.5824	2.9657	2.9973	0.6731	2.17	1.508	0.6367	0.6156		60	23	40	65
	1805			1-stearoyl-2-oleoyl-GPC (18:0/18:1)	LC/MS pos late	52438		HMDB08038			0.64	0.85	0.79	1.06	1	0.68					0.058	1	0.727	0.71	0.244	0.441	0.252	0.307	0.996	0.561	0.247	0.567	0.104	1		0.5155	2.0833	1.3351	0.5146	1.6536	1.4098	0.6227	0.426		67	15	47	47
	1808			1-stearoyl-2-linoleoyl-GPC (18:0/18:2)*	LC/MS pos late	52452		HMDB08039			1.29	0.76	0.86	0.5	1.02	0.82					0.221	1	0.564	0.71	0.375	0.523	0.349	0.355	0.967	0.553	0.614	0.675	0.199	1		0.7044	4.0164	5.1976	0.716	3.4431	2.6037	0.785	0.6425		73	46	60	59
	1840			1,2-dilinoleoyl-GPC (18:2/18:2)	LC/MS pos late	52603		HMDB08138	5288075		11.52	1.39	0.96	0.12	0.88	1.29					0.19	1	0.505	0.695	0.89	0.693	0.395	0.373	0.483	0.376	0.159	0.526	0.611	1		0.4326	0.3673	4.2315	0.3812	0.3511	0.487	0.3573	0.4615		7	8	7	12
	1886		Phosphatidylethanolamine (PE)	1-palmitoyl-2-oleoyl-GPE (16:0/18:1)	LC/MS pos late	19263		HMDB05320	5283496		0.86	0.63	1.61	1.18	1.63	0.7					0.262	1	0.3	0.679	0.169	0.378	0.129	0.228	0.042	0.084	0.129	0.525	0.91	1		0.6264	1.1255	0.966	1.0227	1.8143	1.1408	0.96	0.6672		87	77	93	94
	1887			1-palmitoyl-2-linoleoyl-GPE (16:0/18:2)	LC/MS pos late	42449		HMDB05322	9546747		0.92	1.23	0.72	0.96	1.16	0.89					0.441	1	0.866	0.727	0.947	0.715	0.375	0.365	0.559	0.41	0.654	0.682	0.498	1		0.5632	1.466	1.3518	0.6546	1.0505	1.2971	0.6432	0.5732		40	23	47	29
	2041		Lysophospholipid	1-palmitoyl-GPC (16:0)	LC/MS pos late	33955		HMDB10382	86554		0.35	0.76	0.61	1.32	0.79	0.46					0.228	1	0.429	0.695	0.577	0.611	0.945	0.563	0.659	0.448	0.157	0.526	0.731	1		2.0298	23.345	8.1457	1.5989	14.2061	10.754	2.6476	1.2258		100	100	100	100
	2042			2-palmitoyl-GPC (16:0)*	LC/MS neg	35253		HMDB61702	15061532		0.2	1.04	0.61	3.23	1.08	0.67					0.253	1	0.738	0.71	0.769	0.677	0.57	0.445	0.843	0.521	0.288	0.584	0.542	1		0.0826	0.6349	0.1246	0.0889	0.3868	0.4026	0.1047	0.0702		40	15	27	18
	2043			1-palmitoleoyl-GPC (16:1)*	LC/MS pos late	33230		HMDB10383	24779461		0.54	0.61	0.85	0.96	0.97	0.73					0.37	1	0.506	0.695	0.83	0.683	0.943	0.563	0.919	0.541	0.269	0.57	0.84	1		0.1111	0.3634	0.1958	0.1081	0.3088	0.1871	0.1279	0.0939		33	23	20	12
	2049			1-stearoyl-GPC (18:0)	LC/MS pos late	33961		HMDB10384	497299		0.4	1.39	0.56	1.94	0.77	0.49					0.254	1	0.492	0.695	0.55	0.6	0.941	0.563	0.636	0.439	0.194	0.559	0.713	1		1.6725	15.3753	6.193	1.2953	8.6551	11.9912	2.0953	1.0339		100	92	100	94
	2051			1-oleoyl-GPC (18:1)	LC/MS pos late	48258		HMDB02815	16081932		0.82	2.95	0.38	1.36	0.91	0.64					0.275	1	0.897	0.731	0.525	0.599	0.709	0.499	0.855	0.525	0.375	0.609	0.477	1		0.5611	6.6071	5.4069	0.5117	2.4961	7.3594	0.6711	0.4278		67	54	53	59
	2054			1-linoleoyl-GPC (18:2)	LC/MS pos late	34419	C04100	HMDB10386	11988421		1.79	2.14	0.11	0.13	0.93	0.75					0.52	1	0.758	0.711	0.755	0.675	0.955	0.566	0.857	0.525	0.497	0.655	0.795	1		0.3241	7.8427	14.0074	0.3003	0.8248	1.7645	0.3603	0.2701		33	23	47	29
	2089			1-palmitoyl-GPE (16:0)	LC/MS pos late	35631		HMDB11503	9547069		0.79	1.19	1.55	2.34	2.22	0.94					0.884	1	0.874	0.728	0.036	0.231	0.038	0.137	0.004	0.022	0.829	0.725	0.999	1		0.5003	0.8952	0.7038	1.1099	1.3862	1.6494	0.7668	0.7242		100	100	100	100
	2096			1-stearoyl-GPE (18:0)	LC/MS pos late	42398		HMDB11130	9547068		1.37	2.81	0.62	1.26	1.22	0.8					0.316	1	0.879	0.729	0.848	0.686	0.323	0.346	0.569	0.414	0.528	0.659	0.402	1		1.2374	3.4673	4.762	1.5064	2.1369	5.997	1.5226	1.2242		100	92	100	100
	2097			2-stearoyl-GPE (18:0)*	LC/MS neg	41220		HMDB11129			1.07	6.02	0.43	2.44	1.23	1.03					0.465	1	0.373	0.688	0.68	0.648	0.232	0.296	0.573	0.415	0.941	0.753	0.255	1		0.2281	0.8798	0.9384	0.2815	0.3804	2.29	0.2499	0.257		40	23	40	35
	2098			1-oleoyl-GPE (18:1)	LC/MS pos late	35628		HMDB11506	9547071		1.38	1.34	1.59	1.55	1.78	0.99					0.486	1	0.49	0.695	0.55	0.6	0.052	0.161	0.072	0.116	0.97	0.761	0.328	1		0.5435	0.9837	1.3556	0.966	1.5643	2.1004	0.7288	0.7204		93	77	100	88
	2100			1-linoleoyl-GPE (18:2)*	LC/MS pos late	36600		HMDB11507	52925130		1.92	1.43	0.24	0.18	0.94	0.93					0.821	1	0.911	0.733	0.824	0.682	0.924	0.56	0.823	0.515	0.809	0.723	0.929	1		0.3416	1.9191	3.6776	0.3194	0.4633	0.6647	0.3425	0.3185		27	23	40	18
	2121			1-stearoyl-GPS (18:0)*	LC/MS neg	45966			9547101		0.31	1.09	0.46	1.64	0.54	0.46					0.251	1	0.06	0.628	0.395	0.526	0.138	0.234	0.1	0.142	0.035	0.422	0.643	1		1.6403	6.2377	1.9032	0.8938	2.8624	3.1297	1.7922	0.818		100	100	100	100
	2122			1-oleoyl-GPS (18:1)	LC/MS neg	19260		HMDB61694	9547099		0.25	1.16	0.44	2.05	0.88	0.74					0.621	1	0.604	0.71	0.82	0.682	0.829	0.532	0.754	0.487	0.475	0.646	0.994	1		0.6045	6.3144	1.5867	0.5292	2.7991	3.2592	0.6584	0.4859		67	46	60	29
	2127			1-palmitoyl-GPG (16:0)*	LC/MS neg	45970			3300276		0.87	1.32	1.62	2.47	1.55	0.71					0.934	1	0.105	0.679	0.075	0.31	0.901	0.554	0.178	0.204	0.291	0.585	0.24	1		0.7144	1.2346	1.0726	1.1078	2.0034	2.6458	1.0556	0.7497		100	100	100	88
	2129			1-stearoyl-GPG (18:0)	LC/MS neg	34437					0.76	1.33	1.62	2.82	1.74	0.76					0.827	1	0.211	0.679	0.057	0.288	0.354	0.358	0.047	0.089	0.31	0.592	0.484	1		0.7696	1.2818	0.977	1.3405	2.0718	2.7509	1.1681	0.8831		100	92	100	94
	2131			1-oleoyl-GPG (18:1)*	LC/MS neg	45968					0.91	1.12	1.93	2.37	1.47	0.78					0.959	1	0.169	0.679	0.093	0.322	0.763	0.517	0.161	0.19	0.365	0.605	0.327	1		0.7647	1.0926	0.995	1.1245	2.1072	2.3587	1.0498	0.8191		100	100	100	94
	2133			1-linoleoyl-GPG (18:2)*	LC/MS neg	54885					0.83	1.49	0.7	1.26	0.87	0.69					0.476	1	0.379	0.693	0.805	0.677	0.721	0.502	0.669	0.452	0.263	0.57	0.936	1		0.5938	1.5148	1.2553	0.515	1.0652	1.584	0.6667	0.4586		67	62	80	41
	2134			1-palmitoyl-GPI (16:0)	LC/MS neg	35305		HMDB61695			7.88	1.5	1.03	0.2	1.26	0.62					0.235	1	0.618	0.71	0.97	0.72	0.432	0.387	0.558	0.41	0.227	0.567	0.595	1		0.2874	0.8661	6.8236	0.3628	0.892	1.3373	0.411	0.2537		60	15	80	47
	2137			1-stearoyl-GPI (18:0)	LC/MS neg	19324		HMDB61696			0.6	0.73	1.01	1.22	0.74	0.53					0.462	1	0.146	0.679	0.856	0.687	0.407	0.379	0.474	0.372	0.127	0.525	0.644	1		1.1492	3.3748	2.0311	0.8541	3.4017	2.4862	1.3623	0.7205		100	100	100	88
	2139			1-oleoyl-GPI (18:1)*	LC/MS neg	36602					1.77	1.28	2.03	1.46	0.78	0.59					0.445	1	0.488	0.695	0.686	0.651	0.778	0.518	0.628	0.437	0.304	0.59	0.933	1		0.1443	0.7014	1.24	0.113	1.4217	1.8165	0.1657	0.0984		53	31	40	29
	2203		Glycolipid Metabolism	galactosylglycerol*	LC/MS polar	57345	C05401	HMDB06790	16048618		0.6	0.98	0.76	1.24	0.78	0.9					0.931	1	0.713	0.71	0.708	0.659	0.526	0.428	0.475	0.373	0.753	0.714	0.851	1		0.5221	1.4169	0.8566	0.406	1.0789	1.0588	0.4866	0.4357		60	69	67	47
	2205			1-palmitoyl-2-linoleoyl-digalactosylglycerol (16:0/18:2)*	LC/MS pos late	54887					1.06	0.68	1.14	0.73	1.01	0.88					0.721	1	0.25	0.679	0.437	0.562	0.481	0.407	0.962	0.552	0.597	0.672	0.296	1		0.6508	1.0473	1.1072	0.6581	1.1975	0.8106	0.6971	0.6144		60	62	73	59
	2206			1-palmitoyl-2-linoleoyl-galactosylglycerol (16:0/18:2)*	LC/MS pos late	54901					0.95	2	2.12	4.46	2.51	0.85					0.511	1	0.98	0.755	0.126	0.36	0.029	0.127	0.009	0.036	0.643	0.68	0.619	1		0.4341	0.9038	0.8594	1.0901	1.9168	3.8328	0.7451	0.6352		67	62	87	76
	2218			2-palmitoyl-galactosylglycerol (16:0)*	LC/MS neg	62373					0.78	0.29	1.77	0.65	1	0.51					0.414	1	0.012	0.399	0.416	0.543	0.41	0.379	0.99	0.559	0.021	0.405	0.248	1		0.713	1.3392	1.0402	0.7104	2.3718	0.681	1.0005	0.5062		93	77	93	76
	2220			1-palmitoyl-galactosylglycerol (16:0)*	LC/MS neg	62372			10413348		0.82	0.56	1.56	1.07	1.35	0.58					0.442	1	0.063	0.633	0.219	0.421	0.835	0.534	0.31	0.286	0.068	0.481	0.47	1		0.7973	1.5994	1.3064	1.0784	2.5015	1.3926	1.2197	0.705		87	92	100	94
	2265		Lysoplasmalogen	1-(1-enyl-palmitoyl)-GPE (P-16:0)*	LC/MS pos late	39270					1.07	1.28	1.17	1.4	1.73	0.74					0.335	1	0.696	0.71	0.347	0.51	0.124	0.226	0.081	0.122	0.332	0.597	0.66	1		0.6511	1.4197	1.5167	1.1253	1.6643	2.126	0.9951	0.7362		87	85	100	94
	2267			1-(1-enyl-oleoyl)-GPE (P-18:1)*	LC/MS pos late	44621					0.63	1.44	1.07	2.45	1.66	0.79					0.135	1	0.621	0.71	0.866	0.687	0.032	0.127	0.097	0.141	0.446	0.633	0.153	1		0.4472	1.1005	0.6919	0.7432	1.1795	1.6937	0.6471	0.5136		73	46	80	71
	2269			1-(1-enyl-stearoyl)-GPE (P-18:0)*	LC/MS pos late	39271					0.31	1.24	0.55	2.22	1.04	0.54					0.103	1	0.484	0.695	0.657	0.643	0.56	0.439	0.919	0.541	0.096	0.505	0.468	1		0.6986	2.8751	0.8793	0.7255	1.5735	1.9493	0.9715	0.5217		80	85	100	76
	2272		Glycerolipid Metabolism	glycerol	LC/MS neg	15122	C00116	HMDB00131	753		0.9	2.03	0.38	0.87	0.97	1					0.791	1	0.762	0.711	0.723	0.665	0.832	0.532	0.921	0.541	0.989	0.762	0.689	1		0.9471	2.7441	2.4731	0.9168	1.0545	2.1454	0.9297	0.9339		87	92	93	100
	2273			glycerol 3-phosphate	LC/MS pos early	43847	C00093	HMDB00126	754		0.83	1.39	1.25	2.09	1.7	1.06					0.746	1	0.46	0.695	0.24	0.44	0.03	0.127	0.019	0.053	0.788	0.722	0.458	1		0.5561	0.8351	0.695	0.9464	1.0424	1.4517	0.7042	0.7473		73	85	93	88
	2278			glycerophosphoglycerol	LC/MS pos early	48857	C03274		439964		1.23	1.39	3.03	3.43	3.1	1.29					0.803	1	0.38	0.693	0.035	0.231	0.008	0.088	0.001	0.012	0.434	0.63	0.675	1		0.4867	0.7131	0.8758	1.5101	2.158	3.0081	0.7538	0.9751		100	100	100	100
	2279		Monoacylglycerol	1-myristoylglycerol (14:0)	LC/MS neg	35625	C01885	HMDB11561	79050		8.21	3.28	2.49	1	0.66	2.9					0.014	1	0.642	0.71	0.633	0.63	0.099	0.202	0.397	0.331	0.035	0.422	0.132	1		1.2054	2.2794	18.7152	0.7925	5.6862	18.6467	0.574	1.6641		67	92	67	59
	2280			1-myristoleoylglycerol (14:1)	LC/MS neg	34382			6453334		0.98	0.18	0.8	0.14	0.32	0.56					0.375	1	0.131	0.679	0.039	0.236	0.011	0.091	0.001	0.014	0.095	0.505	0.694	1		0.5151	1.1193	1.0983	0.1632	0.8952	0.1591	0.3876	0.2168		80	69	53	41
	2281			1-pentadecanoylglycerol (15:0)	LC/MS neg	47898			190750		1.27	1.1	3.21	2.78	2.23	1.09					0.333	1	0.488	0.695	0.02	0.19	0.489	0.41	0.033	0.071	0.814	0.724	0.239	1		0.4178	0.7588	0.9601	0.9311	2.4364	2.6737	0.5972	0.6514		60	85	87	65
	2282			1-palmitoylglycerol (16:0)	LC/MS neg	21127		HMDB31074	14900		1.62	1.38	1.27	1.08	0.69	1.48					0.084	1	0.778	0.712	0.751	0.674	0.083	0.187	0.309	0.286	0.28	0.579	0.145	1		1.6226	2.6987	4.37	1.1241	3.4163	4.7307	1.1115	1.641		100	100	100	94
	2283			1-palmitoleoylglycerol (16:1)*	LC/MS neg	52431		HMDB11565			2.73	2.29	1.45	1.22	0.57	2.07					0.076	1	0.568	0.71	0.777	0.677	0.118	0.221	0.19	0.211	0.093	0.503	0.358	1		0.5669	1.2043	3.2857	0.3224	1.7449	3.9992	0.2971	0.6151		47	77	33	35
	2286			1-oleoylglycerol (18:1)	LC/MS neg	21184		HMDB11567	5283468		28.74	24.75	0.85	0.73	0.53	3.2					0.095	1	0.56	0.71	0.97	0.72	0.227	0.292	0.375	0.318	0.106	0.509	0.404	1		1.2867	3.127	89.8565	0.6832	2.6532	65.6723	0.5244	1.6763		87	85	87	82
	2287			1-linoleoylglycerol (18:2)	LC/MS neg	27447			5283469		40.05	42	0.76	0.8	0.38	5.12					0.022	1	0.203	0.679	0.611	0.62	0.097	0.201	0.125	0.162	0.012	0.4	0.405	1		1.0052	2.1173	84.8083	0.3776	1.6152	67.8414	0.2723	1.3937		73	85	53	71
	2288			1-linolenoylglycerol (18:3)	LC/MS neg	34393		HMDB11569	53480978		32.79	74.03	0.42	0.95	0.6	4.35					0.006	1	0.211	0.679	0.887	0.693	0.116	0.22	0.306	0.285	0.005	0.391	0.222	1		0.1344	0.3295	10.805	0.0805	0.1388	10.2749	0.0499	0.2171		13	62	27	35
	2292			1-dihomo-linolenylglycerol (20:3)	LC/MS neg	48341					2.3	3.84	0.83	1.39	0.49	1.74					0.147	1	0.921	0.734	0.749	0.673	0.089	0.191	0.151	0.183	0.259	0.57	0.319	1		0.3414	0.812	1.8637	0.1687	0.6765	2.5951	0.1821	0.3163		53	77	47	29
	2293			1-arachidonylglycerol (20:4)	LC/MS neg	34397	C13857	HMDB11549	5282281		2.77	9.48	0.65	2.21	0.62	1.97					0.17	1	0.191	0.679	0.387	0.526	0.311	0.338	0.186	0.21	0.06	0.467	0.911	1		0.3851	0.5082	1.41	0.2398	0.328	3.1096	0.2164	0.4267		60	69	27	35
	2296			1-docosahexaenoylglycerol (22:6)	LC/MS neg	35153		HMDB11587			2.39	6.27	0.62	1.63	0.71	2.04					0.117	1	0.19	0.679	0.593	0.618	0.376	0.365	0.316	0.288	0.043	0.467	0.799	1		0.2333	0.3688	0.8807	0.1647	0.2281	1.4313	0.1374	0.2797		33	62	13	29
	2297			2-myristoylglycerol (14:0)	LC/MS neg	34383		HMDB11530	137938		3.89	1.4	2.95	1.06	1.02	1.7					0.144	1	0.687	0.71	0.543	0.599	0.6	0.459	0.956	0.55	0.179	0.553	0.424	1		0.4263	0.6972	2.715	0.4357	2.0535	2.8803	0.3304	0.5622		47	69	47	47
	2298			2-palmitoylglycerol (16:0)	LC/MS neg	33419		HMDB11533	123409		1.3	1.28	1.14	1.12	0.66	1.87					0.064	1	0.882	0.729	0.646	0.636	0.108	0.208	0.407	0.335	0.206	0.565	0.143	1		0.5424	1.8483	2.4023	0.3603	2.1051	2.6863	0.3231	0.6049		60	85	67	71
	2301			2-oleoylglycerol (18:1)	LC/MS neg	21232		HMDB11537	5319879		11.74	25.77	0.35	0.77	0.46	3.21					0.069	1	0.178	0.679	0.431	0.556	0.172	0.253	0.129	0.164	0.026	0.412	0.673	1		0.34	0.8057	9.4565	0.1549	0.2822	7.2714	0.128	0.4114		60	62	27	41
	2302			2-linoleoylglycerol (18:2)	LC/MS neg	32506		HMDB11538	5365676		14.74	11.76	1.05	0.84	0.63	2.56					0.017	1	0.367	0.686	0.986	0.721	0.1	0.203	0.235	0.243	0.019	0.4	0.245	1		0.1897	0.2052	3.0239	0.119	0.2162	2.5422	0.094	0.2403		27	62	13	29
	2307			1-heptadecenoylglycerol (17:1)*	LC/MS neg	62449					2.91	2.67	1.01	0.93	0.8	1.99					0.08	1	0.435	0.695	0.914	0.702	0.337	0.349	0.543	0.403	0.071	0.481	0.448	1		0.5338	0.8344	2.4279	0.4247	0.8464	2.2596	0.3378	0.6713		40	77	47	59
	2311			1-dihomo-linoleoylglycerol (20:2)	LC/MS neg	35103					2.94	3.52	0.5	0.6	0.42	2.2					0.056	1	0.614	0.71	0.533	0.599	0.037	0.135	0.055	0.095	0.082	0.498	0.286	1		0.3177	0.7945	2.3323	0.1325	0.3987	1.4045	0.1382	0.3045		47	77	27	35
	2316		Diacylglycerol	diacylglycerol (16:1/18:2 [2], 16:0/18:3 [1])*	LC/MS pos late	54966					5.32	3.4	0.83	0.53	0.59	2.04					0.038	1	0.311	0.679	0.565	0.61	0.08	0.182	0.1	0.142	0.028	0.412	0.395	1		0.347	0.3783	2.0127	0.2044	0.3142	1.0689	0.1865	0.3802		40	62	13	29
	2326			myristoyl-linoleoyl-glycerol (14:0/18:2) [2]*	LC/MS pos late	57408					15.86	4.08	1.79	0.46	0.84	1.84					0.057	1	0.391	0.693	0.858	0.687	0.328	0.347	0.568	0.414	0.05	0.467	0.412	1		0.2132	0.1769	2.806	0.1789	0.3172	1.2948	0.1438	0.2652		7	46	7	24
	2334			palmitoyl-linoleoyl-glycerol (16:0/18:2) [2]*	LC/MS pos late	52634		HMDB07103			5.28	2.7	1.09	0.56	0.54	2.51					0.025	1	0.637	0.71	1	0.721	0.061	0.168	0.179	0.205	0.05	0.467	0.179	1		0.1911	0.4435	2.3415	0.1024	0.4856	1.3117	0.0882	0.2218		27	62	20	29
	2338			palmitoleoyl-linoleoyl-glycerol (16:1/18:2) [1]*	LC/MS pos late	54967		HMDB07132			9.42	3.39	0.78	0.28	0.61	2					0.01	1	0.3	0.679	0.635	0.631	0.031	0.127	0.062	0.104	0.01	0.4	0.222	1		0.7119	0.5284	4.9788	0.4335	0.4138	1.4021	0.3928	0.7857		33	62	13	29
	2349			oleoyl-oleoyl-glycerol (18:1/18:1) [1]*	LC/MS pos late	54945		HMDB07218			21.48	7.61	1.21	0.43	1.04	1.53					0.208	1	0.294	0.679	0.791	0.677	0.978	0.574	0.867	0.528	0.103	0.509	0.837	1		0.3817	0.3009	6.4643	0.3984	0.3653	2.7796	0.3156	0.4817		0	23	7	24
	2350			oleoyl-oleoyl-glycerol (18:1/18:1) [2]*	LC/MS pos late	54946		HMDB07218			48.34	10.02	2.48	0.51	0.94	2.16					0.114	1	0.281	0.679	0.844	0.686	0.684	0.491	0.88	0.53	0.06	0.467	0.669	1		0.3421	0.3181	15.3782	0.3219	0.7878	7.893	0.2258	0.4879		20	62	20	24
	2352			oleoyl-linoleoyl-glycerol (18:1/18:2) [1]	LC/MS pos late	46798		HMDB07219			53.04	22.46	1.13	0.48	0.7	2.62					0.038	1	0.261	0.679	0.96	0.72	0.257	0.311	0.399	0.332	0.024	0.412	0.44	1		0.6302	0.6064	32.1647	0.4435	0.6849	15.3816	0.3266	0.8558		33	69	20	29
	2353			oleoyl-linoleoyl-glycerol (18:1/18:2) [2]	LC/MS pos late	46799		HMDB07219			37.17	14.34	1.38	0.53	0.42	4.33					0.018	1	0.251	0.679	0.698	0.657	0.08	0.182	0.129	0.164	0.013	0.4	0.325	1		0.5109	0.9222	34.2746	0.2126	1.2706	18.2174	0.1584	0.6856		47	77	33	65
	2355			oleoyl-linolenoyl-glycerol (18:1/18:3) [2]*	LC/MS pos late	54970		HMDB07220			19.15	5.33	1.01	0.28	0.92	1.56					0.128	1	0.278	0.679	0.988	0.721	0.604	0.46	0.72	0.474	0.066	0.475	0.705	1		0.747	0.5754	11.0189	0.6863	0.5795	3.0875	0.5741	0.893		7	31	7	24
	2357			linoleoyl-linoleoyl-glycerol (18:2/18:2) [1]*	LC/MS pos late	54968		HMDB07248			44.65	20.28	1.06	0.48	0.66	2.69					0.03	1	0.342	0.684	0.99	0.721	0.179	0.258	0.342	0.297	0.026	0.412	0.333	1		0.3314	0.3723	16.6242	0.2189	0.3959	8.0305	0.1643	0.4416		40	62	20	29
	2358			linoleoyl-linoleoyl-glycerol (18:2/18:2) [2]*	LC/MS pos late	54969		HMDB07248			15.99	11.42	0.97	0.69	0.86	1.63					0.096	1	0.346	0.684	0.996	0.721	0.414	0.38	0.564	0.412	0.065	0.475	0.559	1		0.7611	0.5839	9.3375	0.6543	0.5658	6.4625	0.5522	0.9017		7	46	13	24
	2359			linoleoyl-linolenoyl-glycerol (18:2/18:3) [1]*	LC/MS pos late	54963		HMDB07249			30.97	12.89	0.89	0.37	0.86	1.56					0.185	1	0.348	0.684	0.87	0.69	0.53	0.43	0.575	0.415	0.109	0.509	0.74	1		0.5068	0.4093	12.6748	0.4341	0.3639	4.69	0.3753	0.5862		7	31	7	12
	2360			linoleoyl-linolenoyl-glycerol (18:2/18:3) [2]*	LC/MS pos late	54964		HMDB07250			49.24	34.74	0.71	0.5	0.69	2.26					0.03	1	0.273	0.679	0.875	0.69	0.171	0.253	0.278	0.27	0.02	0.4	0.386	1		0.5992	0.4599	22.646	0.4119	0.3253	11.3004	0.3303	0.7472		7	54	20	24
	2366			oleoyl-arachidonoyl-glycerol (18:1/20:4) [2]*	LC/MS pos late	54961		HMDB07228			2.95	8.77	0.91	2.71	0.61	1.99					0.142	1	0.321	0.679	0.534	0.599	0.239	0.302	0.204	0.221	0.082	0.498	0.687	1		0.2321	0.3523	1.0393	0.1409	0.321	2.8167	0.1282	0.2551		33	62	27	24
	2367			linoleoyl-arachidonoyl-glycerol (18:2/20:4) [1]*	LC/MS pos late	54955		HMDB07257			3.73	16.44	1.02	4.52	0.93	1.86					0.098	1	0.115	0.679	0.929	0.709	0.779	0.518	0.794	0.504	0.024	0.412	0.891	1		0.2765	0.2209	0.8232	0.2577	0.2264	3.7228	0.1958	0.3639		27	46	7	24
	2368			linoleoyl-arachidonoyl-glycerol (18:2/20:4) [2]*	LC/MS pos late	54956		HMDB07257			2.59	11.32	0.73	3.19	0.84	1.67					0.254	1	0.184	0.679	0.639	0.634	0.72	0.502	0.559	0.41	0.084	0.498	0.939	1		0.4763	0.5557	1.4398	0.4016	0.4061	4.5982	0.3387	0.5647		40	54	20	35
	2372			linoleoyl-docosahexaenoyl-glycerol (18:2/22:6) [2]*	LC/MS pos late	54950		HMDB07266			1.95	7.65	0.68	2.68	0.84	1.6					0.345	1	0.21	0.679	0.595	0.618	0.772	0.518	0.562	0.412	0.124	0.525	0.866	1		0.1974	0.2839	0.5536	0.1656	0.1942	1.4858	0.1429	0.2287		20	54	20	24
	2394		Sphingolipid Synthesis	3-ketosphinganine	LC/MS pos late	34381	C02934	HMDB01480	631		1.17	1.69	0.52	0.75	2.47	0.99					0.837	1	0.856	0.723	0.304	0.485	0.162	0.249	0.088	0.131	0.979	0.762	0.784	1		0.0986	1.4139	1.6582	0.2432	0.733	1.2372	0.1559	0.1538		40	31	60	59
	2395			sphinganine	LC/MS pos late	17769	C00836	HMDB00269	3126		0.87	1.04	1.25	1.49	1.32	1.02					0.998	1	0.874	0.728	0.377	0.524	0.306	0.336	0.179	0.205	0.912	0.747	0.915	1		0.8071	1.1368	0.9906	1.0687	1.4163	1.476	0.9181	0.9395		100	100	100	100
	2397			sphingadienine	LC/MS pos late	57426			6449795		1.11	0.7	0.72	0.46	0.55	0.78					0.771	1	0.298	0.679	0.223	0.427	0.059	0.164	0.029	0.064	0.355	0.602	0.616	1		1.0574	1.4637	1.6239	0.5817	1.0581	0.7438	0.8882	0.6925		100	92	93	88
	2398			phytosphingosine	LC/MS pos late	1510	C12144	HMDB04610	122121		1	0.93	0.93	0.87	1	0.88					0.707	1	0.509	0.695	0.912	0.702	0.889	0.55	0.983	0.555	0.468	0.644	0.86	1		0.8956	1.1392	1.1359	0.8922	1.0598	0.9864	0.9543	0.8374		100	100	100	100
	2400			hexadecasphinganine (d16:0)*	LC/MS pos late	57544	C13915		656816		1.24	0.88	2.07	1.47	1.87	1.05					0.899	1	0.928	0.737	0.157	0.371	0.174	0.254	0.052	0.092	0.877	0.737	0.975	1		0.49	0.7771	0.9631	0.9167	1.6068	1.4119	0.654	0.6868		100	92	93	100
	2401		Dihydroceramides	N-palmitoyl-sphinganine (d18:0/16:0)	LC/MS pos late	52604		HMDB11760	5283572		1	1.1	1.19	1.31	1.23	1					0.55	1	0.491	0.695	0.687	0.651	0.097	0.201	0.144	0.176	0.973	0.762	0.365	1		0.8597	0.9765	0.9738	1.0594	1.1611	1.2784	0.9521	0.9566		100	100	100	100
	2402			N-stearoyl-sphinganine (d18:0/18:0)*	LC/MS pos late	1759			5283573		1.26	0.89	0.95	0.66	0.78	0.96					0.69	1	0.405	0.693	0.566	0.61	0.079	0.181	0.099	0.142	0.78	0.721	0.39	1		1.0685	1.0838	1.3689	0.8362	1.0264	0.9096	0.9648	0.9261		100	92	100	100
	2409		Ceramides	N-palmitoyl-sphingosine (d18:1/16:0)	LC/MS pos late	44877		HMDB04949	5283564		0.94	0.98	1.1	1.14	1.06	0.94					0.711	1	0.734	0.71	0.769	0.677	0.729	0.505	0.651	0.444	0.616	0.675	0.969	1		0.9376	1.0375	0.9783	0.9931	1.1392	1.1121	0.9962	0.9347		100	100	100	100
	2410			N-(2-hydroxypalmitoyl)-sphingosine (d18:1/16:0(2OH))	LC/MS pos late	57697					0.77	1.12	0.82	1.18	0.98	0.84					0.184	1	0.774	0.711	0.508	0.594	0.659	0.483	0.878	0.53	0.243	0.567	0.436	1		1.0019	1.3029	1.0043	0.9798	1.0644	1.1897	1.079	0.9098		100	100	100	100
	2412			N-stearoyl-sphingosine (d18:1/18:0)*	LC/MS pos late	54979		HMDB04950	5283565		1.16	0.71	0.75	0.46	0.57	0.85					0.968	1	0.264	0.679	0.164	0.375	0.018	0.104	0.009	0.033	0.427	0.628	0.461	1		1.2726	1.5096	1.7496	0.7268	1.1296	0.8073	1.0441	0.8858		100	100	100	100
	2413			N-oleoyl-sphingosine (d18:1/18:1)*	LC/MS pos late	19385		HMDB04948	5283563		1.12	0.86	1.04	0.8	0.98	0.92					0.753	1	0.771	0.711	0.929	0.709	0.964	0.569	0.924	0.541	0.668	0.689	0.976	1		1.0393	1.2825	1.4332	1.0208	1.3356	1.1481	1.0726	0.9892		100	100	100	100
	2420			N-behenoyl-sphingadienine (d18:2/22:0)*	LC/MS pos late	57372					1.27	0.78	0.69	0.43	0.36	0.71					0.885	1	0.189	0.679	0.127	0.36	0.01	0.091	0.004	0.023	0.315	0.592	0.426	1		1.2297	1.5545	1.9684	0.4428	1.0733	0.8425	0.8777	0.6204		100	92	100	76
	2430			N-palmitoyl-heptadecasphingosine (d17:1/16:0)*	LC/MS pos late	57430					1.1	0.85	1.57	1.22	1.16	0.9					0.963	1	0.455	0.695	0.403	0.533	0.95	0.564	0.526	0.397	0.634	0.677	0.586	1		0.8495	1.0404	1.1438	0.9842	1.6351	1.3922	0.9663	0.8652		100	92	100	100
	2434			ceramide (d18:1/14:0, d16:1/16:0)*	LC/MS pos late	57432					1.21	0.94	1.3	1.01	1.06	1.02					0.581	1	0.681	0.71	0.479	0.586	0.795	0.519	0.753	0.487	0.902	0.746	0.495	1		1.0111	1.0653	1.2892	1.0674	1.3845	1.3021	1.0279	1.05		100	100	100	100
	2435			ceramide (d18:1/17:0, d17:1/18:0)*	LC/MS pos late	57434					1.03	0.88	1.04	0.88	0.92	0.86					0.65	1	0.443	0.695	0.838	0.686	0.636	0.473	0.631	0.437	0.393	0.609	0.847	1		0.9031	1.0318	1.0678	0.8274	1.0717	0.9405	0.9345	0.7995		100	100	100	100
	2437			ceramide (d18:1/20:0, d16:1/22:0, d20:1/18:0)*	LC/MS pos late	57440					1.14	0.92	0.92	0.74	0.7	0.81					0.818	1	0.28	0.679	0.487	0.586	0.138	0.234	0.124	0.161	0.364	0.605	0.566	1		1.014	1.136	1.296	0.7144	1.0429	0.9591	0.943	0.7682		100	100	100	100
	2438			ceramide (d16:1/24:1, d18:1/22:1)*	LC/MS pos late	57437					1.22	1.46	0.97	1.16	0.86	1.07					0.829	1	0.52	0.701	0.387	0.526	0.985	0.575	0.533	0.399	0.778	0.721	0.551	1		0.9299	1.0605	1.2913	0.8009	1.0263	1.4962	0.8343	0.8926		100	100	93	100
	2439			ceramide (d18:2/24:1, d18:1/24:2)*	LC/MS pos late	57443					1.5	1.12	0.7	0.52	0.64	1.08					0.789	1	0.847	0.723	0.179	0.393	0.156	0.243	0.053	0.093	0.744	0.709	0.949	1		1.1272	1.3135	1.9656	0.7165	0.915	1.028	0.8655	0.9331		100	100	100	100
	2443		Hexosylceramides (HCER)	glycosyl-N-palmitoyl-sphingosine (d18:1/16:0)	LC/MS pos late	53013					1.02	0.91	1.64	1.46	1.44	0.89					0.66	1	0.572	0.71	0.097	0.322	0.12	0.222	0.025	0.06	0.48	0.647	0.948	1		0.8402	0.9478	0.9655	1.2128	1.5519	1.4058	1.0681	0.954		100	100	100	100
	2450			glycosyl-N-(2-hydroxynervonoyl)-sphingosine (d18:1/24:1(2OH))*	LC/MS pos late	57444					1.01	1.01	1.78	1.77	1.74	0.97					0.71	1	0.913	0.733	0.036	0.231	0.011	0.091	0.001	0.014	0.844	0.728	0.729	1		0.8231	0.9636	0.9754	1.4335	1.7127	1.7282	1.104	1.0687		100	100	100	100
	2468			glycosyl ceramide (d18:2/24:1, d18:1/24:2)*	LC/MS pos late	57453					0.88	0.65	0.86	0.63	0.71	0.86					0.488	1	0.823	0.718	0.194	0.404	0.427	0.387	0.141	0.175	0.51	0.657	0.723	1		0.9016	1.5078	1.3326	0.6418	1.2941	0.8424	0.8203	0.7054		67	69	53	47
	2470		Lactosylceramides (LCER)	lactosyl-N-palmitoyl-sphingosine (d18:1/16:0)	LC/MS pos late	53010					0.72	1.14	1.6	2.54	1.88	1.07					0.924	1	0.819	0.718	0.133	0.36	0.108	0.208	0.03	0.065	0.821	0.724	0.931	1		0.6172	1.0908	0.784	1.1594	1.7441	1.9903	0.8192	0.8734		100	100	100	100
	2473			lactosyl-N-behenoyl-sphingosine (d18:1/22:0)*	LC/MS pos late	57422					0.96	0.88	1.58	1.45	1.48	1.01					0.952	1	0.905	0.733	0.466	0.577	0.369	0.365	0.251	0.255	0.97	0.761	0.9	1		0.4909	0.8382	0.8069	0.7278	1.3224	1.1686	0.5939	0.6016		100	92	100	100
	2474			lactosyl-N-nervonoyl-sphingosine (d18:1/24:1)*	LC/MS pos late	57370					0.91	1.44	1.07	1.7	1.24	1.23					0.576	1	0.628	0.71	0.542	0.599	0.62	0.466	0.435	0.352	0.46	0.635	0.938	1		0.8375	1.3227	1.2026	1.0397	1.4205	2.0432	0.8423	1.0337		100	100	100	100
	2481		Dihydrosphingomyelins	myristoyl dihydrosphingomyelin (d18:0/14:0)*	LC/MS pos late	57365		HMDB12085			0.78	2.57	0.93	3.05	1.1	1.07					0.542	1	0.257	0.679	0.593	0.618	0.236	0.3	0.638	0.439	0.74	0.708	0.224	1		0.5712	0.7545	0.5908	0.6262	0.7029	1.8043	0.579	0.6178		47	23	27	18
	2482			palmitoyl dihydrosphingomyelin (d18:0/16:0)*	LC/MS pos late	52434			9939965		0.6	1.64	0.64	1.75	0.84	0.78					0.617	1	0.481	0.695	0.748	0.673	0.629	0.471	0.569	0.414	0.398	0.611	0.907	1		1.0988	2.21	1.3357	0.9272	1.419	2.3312	1.1453	0.8896		100	100	100	88
	2484			sphingomyelin (d18:0/18:0, d19:0/17:0)*	LC/MS pos late	57473		HMDB12087			0.72	1.17	0.85	1.37	0.99	0.93					0.438	1	0.837	0.721	0.583	0.613	0.651	0.48	0.948	0.549	0.669	0.689	0.479	1		0.6286	0.8892	0.6417	0.622	0.7525	0.8787	0.6469	0.6044		40	23	40	24
	2486		Sphingomyelins	palmitoyl sphingomyelin (d18:1/16:0)	LC/MS pos late	37506			9939941		0.47	1.93	0.7	2.9	0.92	0.66					0.374	1	0.45	0.695	0.788	0.677	0.938	0.563	0.806	0.508	0.245	0.567	0.893	1		1.0861	2.8551	1.3324	0.9957	2.0048	3.8625	1.279	0.8456		100	100	100	100
	2487			stearoyl sphingomyelin (d18:1/18:0)	LC/MS pos late	19503	C00550	HMDB01348	6453725		0.48	0.86	1.3	2.32	1	0.83					0.411	1	0.927	0.737	0.708	0.659	0.698	0.495	0.991	0.559	0.507	0.656	0.59	1		0.6838	1.3989	0.6763	0.686	1.8185	1.5677	0.751	0.6247		67	69	60	35
	2488			behenoyl sphingomyelin (d18:1/22:0)*	LC/MS pos late	48492		HMDB12103			0.56	2.72	1.32	6.38	1.22	0.96					0.398	1	0.488	0.695	0.787	0.677	0.207	0.276	0.477	0.373	0.885	0.737	0.277	1		0.6229	1.0566	0.5938	0.7626	1.3928	3.7892	0.7035	0.6752		67	62	60	35
	2495			sphingomyelin (d18:1/14:0, d16:1/16:0)*	LC/MS pos late	42463		HMDB12097	11433862		0.52	3.18	1.01	6.21	1.27	0.83					0.332	1	0.892	0.731	0.995	0.721	0.263	0.313	0.428	0.348	0.537	0.659	0.423	1		0.2446	0.528	0.2736	0.3095	0.5343	1.7003	0.3015	0.251		40	23	40	29
	2497			sphingomyelin (d17:1/16:0, d18:1/15:0, d16:1/17:0)*	LC/MS pos late	52433					1.47	2.56	0.42	0.74	0.5	1.74					0.444	1	0.191	0.679	0.126	0.36	0.294	0.329	0.07	0.114	0.148	0.525	0.735	1		1.3305	2.4732	3.626	0.6618	1.0449	2.6761	0.7108	1.2388		100	100	93	100
	2498			sphingomyelin (d17:2/16:0, d18:2/15:0)*	LC/MS pos late	57483					1.81	2.19	0.57	0.69	0.65	1.33					0.325	1	0.631	0.71	0.405	0.533	0.171	0.253	0.121	0.159	0.296	0.589	0.694	1		0.7015	1.0441	1.8894	0.4589	0.5979	1.3101	0.4922	0.654		53	54	33	41
	2503			sphingomyelin (d18:1/20:0, d16:1/22:0)*	LC/MS pos late	48490		HMDB12102			0.46	2.29	1.44	7.23	1.22	0.8					0.231	1	0.77	0.711	0.741	0.671	0.236	0.3	0.54	0.403	0.497	0.655	0.283	1		0.5152	1.0907	0.4972	0.6298	1.5698	3.5968	0.6368	0.5096		67	38	53	35
	2506			sphingomyelin (d18:1/21:0, d17:1/22:0, d16:1/23:0)*	LC/MS pos late	52495					1	4.94	2.18	10.78	1.57	1.29					1	1	0.125	0.679	0.564	0.61	0.043	0.148	0.065	0.108	0.292	0.585	0.292	1		0.0257	0.0257	0.0257	0.0403	0.0561	0.277	0.0284	0.0366		7	0	7	18
	2511			sphingomyelin (d18:1/24:1, d18:2/24:0)*	LC/MS pos late	47153		HMDB12107			0.43	1.79	1.06	4.42	1.33	0.78					0.341	1	0.948	0.747	0.896	0.695	0.296	0.33	0.404	0.334	0.459	0.635	0.514	1		0.3452	1.0573	0.453	0.4581	1.1159	2.0014	0.4508	0.3508		67	38	53	41
	2514		Sphingosines	sphingosine	LC/MS pos late	17747	C00319	HMDB00252	5353955		1.24	0.92	0.95	0.7	0.86	0.93					0.986	1	0.578	0.71	0.815	0.68	0.434	0.387	0.471	0.372	0.713	0.706	0.694	1		1.0615	1.2413	1.543	0.9126	1.1743	1.0833	1.0229	0.9471		100	100	100	100
	2517			N-acetylsphingosine	LC/MS pos late	17772	C00195	HMDB04950	5497136		0.4	1.05	1.02	2.7	1.65	0.91					0.953	1	0.772	0.711	0.287	0.473	0.402	0.377	0.18	0.205	0.81	0.723	0.877	1		0.4706	1.9393	0.7701	0.7756	1.974	2.0779	0.6317	0.5777		67	69	87	65
	2522			hexadecasphingosine (d16:1)*	LC/MS pos late	57428					1.43	0.72	1.83	0.92	1.1	0.88					0.87	1	0.39	0.693	0.458	0.576	0.795	0.519	0.735	0.48	0.639	0.679	0.48	1		0.7979	0.9339	1.3358	0.878	1.7112	1.2252	0.8944	0.7833		100	100	100	100
	2523			heptadecasphingosine (d17:1)	LC/MS pos late	57427			5283557		1.18	0.71	1.58	0.95	0.96	0.8					0.97	1	0.186	0.679	0.607	0.62	0.466	0.404	0.876	0.53	0.351	0.599	0.379	1		0.8695	1.0038	1.1876	0.838	1.5839	1.1268	0.9533	0.7643		100	85	100	88
	2524			eicosanoylsphingosine (d20:1)*	LC/MS pos late	57597					1.11	0.79	1.09	0.78	0.87	0.82					0.939	1	0.125	0.679	0.883	0.693	0.209	0.276	0.428	0.348	0.268	0.57	0.318	1		1.0081	1.0927	1.215	0.8755	1.1943	0.9457	1.0368	0.8512		100	100	100	94
	2530		Mevalonate Metabolism	3-hydroxy-3-methylglutarate	LC/MS polar	531	C03761	HMDB00355	1662		0.85	1.11	0.79	1.04	0.64	0.64					0.207	1	0.389	0.693	0.188	0.397	0.402	0.377	0.129	0.164	0.133	0.525	0.736	1		0.9555	1.5586	1.323	0.6091	1.2366	1.3726	0.9536	0.6104		100	100	87	88
	2531			mevalonate	LC/MS polar	39583	C02104	HMDB00227	439230		0.59	1.01	0.67	1.16	1.56	1.01					0.695	1	0.698	0.71	0.224	0.427	0.663	0.485	0.244	0.25	0.983	0.762	0.581	1		0.7862	3.2598	1.9098	1.2271	2.1925	2.2123	0.9781	0.9863		93	100	100	100
	2532			mevalonolactone	LC/MS pos early	48118		HMDB06024	10428		0.73	1.2	0.65	1.07	0.9	0.88					0.897	1	0.466	0.695	0.847	0.686	0.519	0.426	0.746	0.484	0.686	0.696	0.553	1		1.2295	3.0979	2.2729	1.1074	2.016	2.4239	1.2457	1.093		100	100	100	94
	2534			mevalonate 5-diphosphate	LC/MS neg	38324	C01143	HMDB01981	439418		2.3	0.72	1.4	0.44	0.77	0.96					0.468	1	0.349	0.684	0.737	0.671	0.191	0.266	0.485	0.376	0.912	0.747	0.244	1		0.3482	0.558	1.2837	0.2686	0.7805	0.5613	0.3121	0.2997		60	62	60	47
	2542		Sterol	lanosterol	LC/MS pos late	1128	C01724	HMDB01251	246983		0.85	1.06	1.32	1.64	1.32	0.82					0.394	1	0.476	0.695	0.321	0.492	0.241	0.302	0.128	0.164	0.269	0.57	0.892	1		0.7873	0.9479	0.8084	1.0394	1.2488	1.3231	1.0001	0.8183		100	92	100	94
	2544			desmosterol	LC/MS pos late	6065	C01802	HMDB02719	439577		0.48	0.56	0.95	1.11	0.92	0.52					0.085	1	0.094	0.679	0.771	0.677	0.904	0.554	0.772	0.494	0.018	0.4	0.905	1		0.7526	1.5865	0.7553	0.6957	1.5048	0.8358	1.006	0.5204		93	92	100	88
	2545			cholesterol	LC/MS pos late	63	C00187	HMDB00067	11025495		0.6	0.79	1.21	1.59	1.29	0.51					0.114	1	0.208	0.679	0.737	0.671	0.45	0.396	0.44	0.355	0.046	0.467	0.764	1		0.5661	1.0982	0.6579	0.7298	1.3329	1.0464	0.8972	0.4604		100	92	100	100
	2560			7-ketocholesterol	LC/MS pos late	34188		HMDB00501	91474		1.06	0.9	1.14	0.97	0.95	0.82					0.5	1	0.568	0.71	0.813	0.68	0.929	0.56	0.818	0.513	0.378	0.609	0.918	1		0.9145	1.0805	1.1417	0.8672	1.2292	1.1039	0.9864	0.8041		100	92	93	100
	2569			4-cholesten-3-one	LC/MS pos late	38125	C00599	HMDB00921	91477		0.58	1.95	1.45	4.88	1.61	0.67					0.164	1	0.512	0.698	0.395	0.526	0.101	0.203	0.079	0.122	0.144	0.525	0.565	1		0.7273	1.2399	0.7186	1.1742	1.7968	3.5041	1.1269	0.7578		100	100	100	100
	2570			beta-sitosterol	LC/MS pos late	27414	C01753	HMDB00852	222284		0.79	1.04	2.22	2.95	3.24	0.59					0.374	1	0.83	0.721	0.357	0.512	0.108	0.208	0.075	0.118	0.426	0.628	0.614	1		0.0924	0.4426	0.3478	0.2996	0.9847	1.0248	0.2158	0.1283		73	62	87	76
	2571			stigmasterol	LC/MS pos late	21183	C05442	HMDB00937	5280794		0.84	1.04	2.05	2.55	2.11	0.83					0.378	1	0.96	0.749	0.136	0.36	0.022	0.115	0.008	0.032	0.497	0.655	0.542	1		0.2819	0.4443	0.3719	0.5954	0.9109	0.9467	0.4497	0.3733		73	54	80	71
	2572			campesterol	LC/MS pos late	33997	C01789	HMDB02869	173183		0.69	1.09	2.24	3.54	2.93	0.62					0.314	1	0.745	0.71	0.243	0.44	0.062	0.17	0.033	0.071	0.339	0.598	0.606	1		0.1452	0.4638	0.3188	0.4258	1.0368	1.1298	0.3155	0.196		73	62	87	76
	2589			7-hydroxycholesterol (alpha or beta)	LC/MS pos late	47890		HMDB06119	107722		0.81	1.23	0.91	1.37	0.97	0.8					0.445	1	0.679	0.71	0.775	0.677	0.916	0.558	0.9	0.538	0.401	0.613	0.782	1		0.9499	1.5277	1.2403	0.9179	1.3904	1.705	1.0467	0.8329		100	92	100	94
	2591		Pregnenolone Steroids	pregnenolone sulfate	LC/MS neg	38170		HMDB00774	105074		1.37	0.89	1.59	1.03	1.52	0.63					0.442	1	0.363	0.686	0.428	0.554	0.483	0.407	0.292	0.277	0.238	0.567	0.952	1		0.5049	0.8825	1.2134	0.7658	1.4067	1.2517	0.7853	0.4924		93	77	93	82
	2595			17alpha-hydroxypregnenolone 3-sulfate	LC/MS neg	37482		HMDB00416	152971		1.24	1.06	1.46	1.25	1.34	0.93					0.902	1	0.783	0.714	0.389	0.526	0.474	0.405	0.266	0.265	0.781	0.721	0.921	1		0.6607	0.898	1.1098	0.8822	1.3117	1.3893	0.7914	0.7365		93	69	93	76
	2598			21-hydroxypregnenolone monosulfate (1)	LC/MS neg	37174			174681		0.89	0.77	1.8	1.55	1.65	0.43					0.157	1	0.152	0.679	0.421	0.547	0.381	0.369	0.236	0.243	0.046	0.467	0.956	1		0.4469	0.9557	0.8522	0.7357	1.7178	1.3171	0.8767	0.375		100	69	93	82
	2601			21-hydroxypregnenolone disulfate	LC/MS neg	46115			134595		1.03	0.43	1.14	0.47	0.63	0.45					0.645	1	0.054	0.597	0.99	0.721	0.166	0.252	0.327	0.293	0.098	0.507	0.318	1		0.4478	1.154	1.1916	0.2813	1.3103	0.5573	0.5274	0.2388		87	77	87	65
	2602			21-hydroxypregnanolone monosulfate (1)	LC/MS neg	62311					1.91	0.97	2.09	1.06	1.23	1.19					0.381	1	0.942	0.744	0.323	0.492	0.992	0.577	0.481	0.376	0.554	0.667	0.49	1		0.6773	0.7602	1.4539	0.83	1.5884	1.5442	0.6884	0.8166		80	77	93	76
	2604			21-hydroxypregnanolone disulfate	LC/MS neg	48431					1.67	1.17	0.9	0.63	0.66	1.13					0.708	1	0.902	0.733	0.456	0.576	0.316	0.341	0.217	0.229	0.72	0.707	0.849	1		0.505	0.7414	1.2392	0.3345	0.6706	0.7846	0.3873	0.4361		80	62	60	47
	2607			pregnenediol disulfate (C21H34O8S2)*	LC/MS neg	32562					1.16	0.76	1.56	1.02	1.07	0.6					0.664	1	0.195	0.679	0.603	0.62	0.771	0.518	0.873	0.53	0.229	0.567	0.567	1		0.5505	1.0294	1.1948	0.5893	1.6081	1.2214	0.7372	0.4401		93	77	93	82
	2608			pregnenediol sulfate (C21H34O5S)*	LC/MS neg	32619					1.3	1.13	1.17	1.01	1.32	0.64					0.319	1	0.686	0.71	0.9	0.696	0.445	0.394	0.527	0.397	0.316	0.592	0.649	1		0.5035	1.0309	1.3441	0.6668	1.2088	1.3634	0.7246	0.4633		100	77	93	82
	2626		Progestin Steroids	5alpha-pregnan-3beta,20alpha-diol disulfate	LC/MS neg	37198					1.45	0.54	1.79	0.67	0.82	0.84					0.832	1	0.299	0.679	0.878	0.691	0.287	0.326	0.516	0.391	0.578	0.667	0.387	1		1.0273	1.4855	2.1525	0.8374	2.6543	1.4432	1.0123	0.8498		93	77	93	76
	2627			5alpha-pregnan-diol disulfate	LC/MS neg	46172			5127902		1.73	1.04	0.7	0.42	0.54	0.92					0.798	1	0.892	0.731	0.149	0.368	0.194	0.267	0.055	0.095	0.78	0.721	0.925	1		0.746	1.0697	1.8484	0.4033	0.748	0.7748	0.5732	0.5249		93	62	60	53
	2634			pregnanolone/allopregnanolone sulfate	LC/MS neg	48394					1.25	0.59	1.35	0.64	1.08	1.02					0.603	1	0.664	0.71	0.466	0.577	0.818	0.528	0.726	0.476	0.933	0.749	0.499	1		0.2509	0.4215	0.5288	0.2702	0.5674	0.3359	0.2581	0.2627		7	15	27	35
	2655		Corticosteroids	cortolone	LC/MS neg	40040	C05481	HMDB03128	160499		1.56	0.93	1.33	0.79	1.07	1.14					0.226	1	0.957	0.748	0.329	0.497	0.737	0.507	0.652	0.444	0.395	0.609	0.355	1		0.5818	0.575	0.896	0.6232	0.766	0.7088	0.5642	0.6426		27	46	40	59
	2663		Androgenic Steroids	11-ketoetiocholanolone sulfate	LC/MS neg	38167					1.27	1.7	4.07	5.46	2.19	1.62					0.588	1	0.09	0.679	0.212	0.415	0.022	0.115	0.013	0.041	0.121	0.525	0.438	1		0.4906	0.5872	0.7435	1.0766	2.39	4.0619	0.5706	0.9257		87	77	73	88
	2665			dehydroisoandrosterone sulfate (DHEA-S)	LC/MS neg	32425	C04555	HMDB01032	12594		1.2	1.1	2.23	2.04	1.87	0.86					0.704	1	0.735	0.71	0.143	0.364	0.13	0.229	0.037	0.075	0.611	0.675	0.963	1		0.6966	0.9357	1.1221	1.3002	2.083	2.2876	1.0254	0.8833		100	100	100	100
	2666			16a-hydroxy DHEA 3-sulfate	LC/MS neg	38168					1.16	0.78	1.56	1.05	1.43	0.57					0.316	1	0.165	0.679	0.357	0.512	0.546	0.438	0.283	0.272	0.095	0.505	0.825	1		0.5955	0.9307	1.0817	0.8507	1.4548	1.1399	0.941	0.5383		100	92	100	100
	2677			androsterone sulfate	LC/MS neg	31591		HMDB02759	159663		1.2	1.3	1.95	2.11	1.48	1.29					0.703	1	0.316	0.679	0.448	0.572	0.187	0.265	0.143	0.176	0.336	0.598	0.683	1		0.6568	0.8445	1.0148	0.9746	1.6505	2.145	0.7033	0.9102		87	85	87	88
	2682			5alpha-androstan-3alpha,17alpha-diol disulfate	LC/MS neg	37182					1.15	1.18	1.07	1.09	0.97	1.08					0.599	1	0.318	0.679	0.404	0.533	0.5	0.416	0.914	0.541	0.763	0.719	0.287	1		0.5317	0.7583	0.8719	0.5168	0.8085	0.9539	0.504	0.5452		73	62	53	65
	2683			androstenediol (3beta,17beta) monosulfate (1)	LC/MS neg	37211		HMDB03818	13847309		1.8	0.71	10.83	4.28	3.01	1.6					0.53	1	0.278	0.679	0.078	0.313	0.033	0.131	0.007	0.029	0.231	0.567	0.776	1		0.254	0.3952	0.7125	0.7639	4.2795	3.0481	0.3478	0.558		53	46	60	76
	2686			androstenediol (3beta,17beta) disulfate (1)	LC/MS neg	37202	C04295	HMDB03818	87120982		0.83	0.92	0.6	0.67	0.73	0.78					0.856	1	0.337	0.684	0.749	0.673	0.294	0.329	0.332	0.293	0.43	0.628	0.6	1		0.6578	1.3693	1.1324	0.4827	0.821	0.7588	0.6389	0.497		87	77	87	65
	2687			androstenediol (3beta,17beta) disulfate (2)	LC/MS neg	37203	C04295	HMDB03818	87120982		1.13	1.19	1.42	1.49	1.47	1.1					0.769	1	0.802	0.717	0.245	0.441	0.275	0.318	0.113	0.153	0.7	0.7	0.966	1		0.8079	1.0519	1.1864	1.1872	1.4917	1.7689	0.9351	1.0258		100	100	100	100
	2690			androstenediol (3alpha, 17alpha) monosulfate (2)	LC/MS neg	37207					1.7	1.3	1.22	0.93	0.99	1.42					0.185	1	0.343	0.684	0.85	0.686	0.786	0.519	0.953	0.549	0.108	0.509	0.745	1		0.5895	0.6303	1.0739	0.582	0.7709	1.0001	0.491	0.6988		47	62	40	59
	2700			5alpha-androstan-3alpha,17beta-diol monosulfate (1)	LC/MS neg	37186					1	0.23	6.21	1.41	1.23	0.92					1	1	0.453	0.695	0.207	0.41	0.593	0.455	0.206	0.223	0.608	0.673	0.608	1		0.222	0.222	0.222	0.2732	1.3779	0.3135	0.2568	0.2362		0	0	7	18
	2702			5alpha-androstan-3alpha,17beta-diol disulfate	LC/MS neg	37184					0.45	0.93	0.8	1.65	0.96	0.68					0.022	1	0.886	0.729	0.197	0.406	0.321	0.345	0.836	0.519	0.073	0.481	0.109	1		0.5027	1.0298	0.4618	0.4808	0.8195	0.7614	0.5978	0.4043		67	15	47	35
	2715			andro steroid monosulfate C19H28O6S (1)*	LC/MS neg	32827	C04555	HMDB02759			1	0.79	1.67	1.31	1.36	0.54					0.39	1	0.115	0.679	0.348	0.51	0.774	0.518	0.387	0.324	0.09	0.503	0.647	1		0.5703	0.94	0.9368	0.7771	1.5676	1.2309	0.9045	0.49		100	92	100	94
	2738		Primary Bile Acid Metabolism	cholate	LC/MS neg	22842	C00695	HMDB00619	221493		0.82	0.87	0.64	0.68	0.63	0.87					0.546	1	0.898	0.731	0.146	0.364	0.341	0.35	0.091	0.134	0.597	0.672	0.724	1		1.2937	2.2276	1.8357	0.8144	1.4242	1.245	1.1026	0.9556		100	100	100	100
	2739			glycocholate	LC/MS neg	18476	C01921	HMDB00138	10140		0.98	0.56	2.34	1.35	1.97	0.46					0.295	1	0.094	0.679	0.145	0.364	0.366	0.363	0.097	0.141	0.058	0.467	0.697	1		0.4686	1.2393	1.2092	0.9243	2.9054	1.6289	0.9719	0.4456		100	85	100	76
	2740			taurocholate	LC/MS neg	18497	C05122	HMDB00036	6675		0.98	0.91	3.4	3.15	1.69	0.54					0.32	1	0.505	0.695	0.609	0.62	0.373	0.365	0.322	0.291	0.238	0.567	0.784	1		0.0912	0.9387	0.9192	0.1538	3.1918	2.8914	0.1617	0.0867		40	15	40	41
	2741			chenodeoxycholate	LC/MS neg	1563	C02528	HMDB00518	10133		0.77	0.61	0.35	0.28	0.5	1.02					0.723	1	0.776	0.711	0.186	0.397	0.054	0.161	0.023	0.058	0.949	0.755	0.651	1		1.7133	4.9676	3.8086	0.857	1.7615	1.0756	1.2003	1.2234		100	100	100	100
	2742			glycochenodeoxycholate	LC/MS neg	32346	C05466	HMDB00637	12544		2.05	0.8	2.44	0.95	1.28	0.65					0.813	1	0.036	0.497	0.093	0.322	0.538	0.434	0.45	0.361	0.201	0.564	0.106	1		0.7752	1.1115	2.2767	0.995	2.7158	2.1655	1.086	0.7102		93	85	100	76
	2743			taurochenodeoxycholate	LC/MS neg	18494	C05465	HMDB00951	387316		0.36	0.4	1.61	1.8	1.38	0.58					0.75	1	0.196	0.679	0.347	0.51	0.992	0.577	0.503	0.386	0.264	0.57	0.512	1		0.4193	4.2997	1.5474	0.58	6.9114	2.7841	0.6469	0.3759		73	54	67	53
	2747			tauro-beta-muricholate	LC/MS neg	33983		HMDB00932	168408		0.17	0.5	0.32	0.98	0.44	0.36					0.032	1	0.257	0.679	0.057	0.288	0.448	0.395	0.061	0.104	0.02	0.4	0.414	1		0.3102	2.4379	0.4045	0.1378	0.7892	0.3947	0.3434	0.1245		80	54	47	35
	2751			cholate sulfate	LC/MS neg	52973					1.02	0.84	1.06	0.87	0.92	0.8					0.35	1	0.735	0.71	0.577	0.611	0.932	0.562	0.74	0.482	0.361	0.605	0.65	1		0.923	1.293	1.3206	0.8514	1.3669	1.1475	0.991	0.7931		100	100	100	94
	2755			glycochenodeoxycholate sulfate	LC/MS neg	52974					0.09	0.16	1.38	2.47	2.22	0.31					0.22	1	0.001	0.146	0.008	0.16	0.592	0.455	0.024	0.06	0.001	0.292	0.127	1		0.1087	1.1267	0.0982	0.2411	1.5506	0.2426	0.2887	0.0908		40	15	80	24
	2757			glycocholate sulfate	LC/MS neg	52967					0.73	0.62	2	1.69	1.63	0.71					0.625	1	0.217	0.679	0.123	0.36	0.395	0.373	0.092	0.135	0.23	0.567	0.623	1		0.5687	0.9651	0.7067	0.9264	1.9336	1.1912	0.8627	0.6107		93	85	100	82
	2758		Secondary Bile Acid Metabolism	deoxycholate	LC/MS neg	1114	C04483	HMDB00626	222528		1	1	1	1	1	1					1	1	1	0.755	1	0.721	1	0.578	1	0.562	1	0.764	1	1		1	1	1	1	1	1	1	1		0	0	0	6
	2759			deoxycholic acid sulfate	LC/MS neg	52969					0.75	1.24	0.49	0.81	0.42	0.64					0.115	1	0.996	0.755	0.018	0.181	0.442	0.393	0.027	0.063	0.246	0.567	0.249	1		0.8032	1.4616	1.0982	0.3363	0.723	0.8942	0.6511	0.4148		100	100	100	94
	2763			lithocholate	LC/MS neg	1483	C03990	HMDB00761	9903		3.48	113.06	2.67	86.7	1.79	1.76					0.532	1	0.095	0.679	0.496	0.589	0.101	0.203	0.101	0.143	0.111	0.509	0.486	1		0.1354	0.1153	0.401	0.2427	0.3075	34.7647	0.1365	0.2407		7	15	13	35
	2768			glycolithocholate sulfate*	LC/MS neg	32620	C11301	HMDB02639	72222		0.23	0.54	1.35	3.17	1.79	0.5					0.279	1	0.093	0.679	0.158	0.371	0.373	0.365	0.106	0.147	0.054	0.467	0.713	1		0.1965	1.0029	0.2308	0.3514	1.3565	0.7313	0.3719	0.1857		40	31	60	41
	2770			taurolithocholate 3-sulfate	LC/MS neg	36850	C03642	HMDB02580	440071		0.53	1.19	0.92	2.06	0.81	0.51					0.155	1	0.725	0.71	0.391	0.526	0.776	0.518	0.687	0.457	0.201	0.564	0.421	1		0.533	2.8138	1.493	0.4327	2.5946	3.079	0.6695	0.3444		87	62	80	59
	2772			ursodeoxycholate	LC/MS neg	1605	C07880	HMDB00946	31401		1.83	2.67	5.13	7.5	4.51	2.18					0.797	1	0.066	0.633	0.219	0.421	0.008	0.088	0.006	0.029	0.147	0.525	0.279	1		0.4981	1.6572	3.0282	2.245	8.5075	22.7196	0.7168	1.5602		93	85	80	100
	2773			ursodeoxycholate sulfate (3)	LC/MS neg	52972					0.93	1.53	0.94	1.53	1.29	1.1					0.908	1	0.693	0.71	0.611	0.62	0.445	0.394	0.369	0.315	0.724	0.707	0.853	1		0.5436	0.9908	0.9256	0.7	0.927	1.4205	0.587	0.6482		67	69	80	82
	2774			isoursodeoxycholate	LC/MS neg	57577	C17662	HMDB00686	127601		2.97	3.75	9.35	11.82	5.25	2.22					0.331	1	0.11	0.679	0.019	0.188	0.005	0.076	0	0.008	0.074	0.481	0.696	1		0.0971	0.1408	0.4178	0.5094	1.3166	4.9386	0.1491	0.3316		20	38	67	82
	2776			tauroursodeoxycholate	LC/MS neg	39378		HMDB00874	9848818		0.59	0.94	1.77	2.8	1.39	0.98					0.498	1	0.557	0.71	0.57	0.61	0.072	0.175	0.093	0.136	0.925	0.747	0.371	1		0.2155	0.3293	0.1957	0.2995	0.5827	0.5488	0.2564	0.2518		20	0	20	35
	2777			dehydrolithocholate	LC/MS neg	31891		HMDB00502	159623		0.74	1.62	1.29	2.83	1.56	1.54					0.377	1	0.503	0.695	0.348	0.51	0.506	0.418	0.258	0.261	0.272	0.571	0.849	1		0.8565	3.1285	2.3085	1.334	4.0368	6.5314	0.8618	1.3258		100	92	100	82
	2778			7,12-diketolithocholate	LC/MS neg	31906			3080560		0.4	1.72	3.07	13.17	4.35	1.53					0.994	1	0.167	0.679	0.107	0.337	0.004	0.07	0.002	0.015	0.346	0.598	0.34	1		0.2102	0.9934	0.3989	0.9134	3.053	5.2548	0.354	0.5423		67	54	73	82
	2780			6-oxolithocholate	LC/MS neg	46336			164960		1.35	13.6	1.2	12.12	1.12	1.23					0.627	1	0.363	0.686	0.865	0.687	0.585	0.454	0.612	0.432	0.33	0.597	0.788	1		0.3206	0.3113	0.4187	0.3578	0.3731	5.0755	0.3048	0.3764		7	15	13	12
	2781			7-ketolithocholate	LC/MS neg	43830		HMDB00467	444262		0.89	0.95	2.58	2.75	3.23	1.24					0.654	1	0.242	0.679	0.304	0.485	0.011	0.091	0.012	0.04	0.635	0.677	0.26	1		0.3117	0.961	0.8578	1.0072	2.4757	2.3628	0.503	0.6241		80	92	87	100
	2782			hyocholate	LC/MS neg	34093	C17649	HMDB00760	92805		0.82	0.82	1.02	1.02	1.06	0.97					0.737	1	0.907	0.733	0.962	0.72	0.682	0.491	0.797	0.504	0.869	0.736	0.745	1		0.8911	1.2627	1.04	0.9413	1.2821	1.0572	0.9321	0.9		100	100	100	100
	2783			glycohyocholate	LC/MS neg	42574					0.17	0.11	1.11	0.68	1.35	0.49					0.549	1	0.001	0.146	0.032	0.231	0.607	0.461	0.243	0.25	0.007	0.4	0.061	1		0.3192	2.0347	0.351	0.4322	2.2643	0.2381	0.5318	0.2594		20	23	60	12
	2784			taurohyocholate*	LC/MS neg	42603					0.23	0.27	0.74	0.86	0.6	0.35					0.093	1	0.14	0.679	0.353	0.51	0.544	0.437	0.279	0.271	0.027	0.412	0.823	1		0.3615	2.563	0.5786	0.2169	1.8858	0.5001	0.4762	0.1646		80	54	67	59
	2789			3-dehydrocholate	LC/MS neg	43835		HMDB00502	159655		1.18	1.24	1.2	1.26	0.98	1.32					0.748	1	0.382	0.693	0.77	0.677	0.823	0.529	0.963	0.552	0.406	0.616	0.716	1		1.0024	1.5861	1.8743	0.9871	1.8971	2.3529	0.8669	1.1415		100	100	100	100
	2790			12-dehydrocholate	LC/MS neg	44644		HMDB00400	94235		0.54	0.9	1.74	2.9	1.95	1.08					0.6	1	0.435	0.695	0.809	0.678	0.129	0.228	0.211	0.225	0.88	0.737	0.36	1		0.444	2.1969	1.1763	0.8641	3.8152	3.4149	0.5952	0.6446		87	85	87	88
	2792			glycocholenate sulfate*	LC/MS neg	32599					0.56	0.42	4.89	3.71	3.36	0.38					0.269	1	0.115	0.679	0.063	0.296	0.143	0.236	0.02	0.055	0.061	0.467	0.781	1		0.1956	1.0561	0.587	0.6577	5.165	2.1777	0.5821	0.2211		80	62	93	71
	2793			taurocholenate sulfate*	LC/MS neg	32807					0.54	0.93	0.96	1.65	1.03	0.31					0.22	1	0.225	0.679	0.984	0.721	0.94	0.563	0.969	0.553	0.087	0.498	0.946	1		0.2948	2.0969	1.1321	0.3027	2.0043	1.8654	0.5341	0.1671		87	77	93	71
	2794			7-ketodeoxycholate	LC/MS neg	31904		HMDB00391	188292		0.8	1.4	1.25	2.17	2.53	1.34					0.757	1	0.215	0.679	0.527	0.599	0.035	0.135	0.053	0.093	0.532	0.659	0.283	1		0.3111	1.2337	0.9922	0.7869	1.537	2.1518	0.427	0.5733		100	100	100	100
	2796			3b-hydroxy-5-cholenoic acid	LC/MS neg	43507		HMDB00308	92997		1.92	1.16	0.9	0.54	0.96	0.9					0.974	1	0.611	0.71	0.89	0.693	0.749	0.511	0.896	0.538	0.711	0.706	0.746	1		1.0013	1.6339	3.1395	0.9639	1.4758	1.7072	1.0371	0.9306		100	85	100	88
	2799			ursodeoxycholate sulfate (1)	LC/MS neg	52970					1.25	2.29	2.52	4.59	2.24	0.76					0.28	1	0.662	0.71	0.785	0.677	0.075	0.176	0.144	0.176	0.622	0.675	0.278	1		0.2807	1.1383	1.4274	0.6286	2.8671	6.5518	0.4808	0.367		87	62	73	71
	2802			ursocholate	LC/MS neg	57573					13.56	3.06	11.27	2.54	7.43	3.9					0.351	1	0.029	0.478	0.091	0.322	0.005	0.081	0.002	0.015	0.031	0.417	0.403	1		0.6803	2.2879	31.0125	5.0547	25.7843	78.8265	0.939	3.6624		100	92	87	100
	3368	Nucleotide	Purine Metabolism, (Hypo)Xanthine/Inosine containing	inosine	LC/MS neg	1123	C00294	HMDB00195	6021		0.72	0.78	1.05	1.14	1.07	1.06					0.654	1	0.467	0.695	0.644	0.635	0.482	0.407	0.861	0.527	0.865	0.736	0.411	1		0.8416	2.1277	1.5269	0.8968	2.2325	1.7412	0.8423	0.8961		100	100	93	100
	3369			hypoxanthine	LC/MS neg	3127	C00262	HMDB00157	790		0.94	0.82	1.78	1.55	1.64	0.69					0.363	1	0.322	0.679	0.199	0.406	0.209	0.276	0.074	0.118	0.182	0.557	0.99	1		0.5355	0.8157	0.7637	0.8788	1.448	1.183	0.8248	0.5706		100	100	100	100
	3370			xanthine	LC/MS pos early	3147	C00385	HMDB00292	1188		1.3	0.74	2.21	1.26	1.67	0.83					0.957	1	0.295	0.679	0.048	0.271	0.304	0.335	0.035	0.074	0.45	0.633	0.498	1		0.6517	0.807	1.0502	1.0902	1.7868	1.3278	0.9229	0.7697		100	100	100	100
	3372			xanthosine	LC/MS neg	15136	C01762	HMDB00299	64959		0.38	2.36	0.66	4.11	1.51	1.03					0.169	1	0.103	0.679	0.781	0.677	0.008	0.088	0.084	0.127	0.91	0.747	0.036	1		0.2771	0.7136	0.2714	0.4184	0.4719	1.1143	0.336	0.3451		40	8	40	65
	3376			2'-deoxyinosine	LC/MS neg	15076	C05512	HMDB00071	65058		0.86	0.91	2.08	2.18	1.67	0.77					0.7	1	0.289	0.679	0.092	0.322	0.291	0.328	0.055	0.095	0.315	0.592	0.656	1		0.7533	1.0531	0.9075	1.2582	2.186	1.979	1.1115	0.8527		100	100	100	100
	3378			urate	LC/MS neg	1604	C00366	HMDB00289	1175		0.63	0.9	0.71	1	1.49	0.95					0.838	1	0.71	0.71	0.368	0.52	0.744	0.509	0.387	0.324	0.917	0.747	0.687	1		0.815	5.6654	3.5803	1.2179	4.0016	3.5887	1.0206	0.9725		80	92	100	88
	3380			allantoin	LC/MS polar	1107	C02350	HMDB00462	204		1.16	0.58	0.67	0.34	0.35	0.77					0.859	1	0.56	0.71	0.183	0.397	0.092	0.194	0.035	0.073	0.597	0.672	0.788	1		1.0472	2.6586	3.0768	0.3641	1.7925	1.037	0.7029	0.5424		93	92	93	88
	3393		Purine Metabolism, Adenine containing	adenosine	LC/MS pos early	555	C00212	HMDB00050	60961		0.46	0.95	0.78	1.62	1.13	0.69					0.02	1	0.718	0.71	0.541	0.599	0.139	0.234	0.53	0.397	0.051	0.467	0.14	1		0.935	1.7722	0.8153	1.0542	1.3813	1.3174	1.1995	0.8218		100	100	100	100
	3394			adenine	LC/MS pos early	554	C00147	HMDB00034	190		0.97	0.67	0.98	0.67	0.7	0.73					0.626	1	0.421	0.695	0.556	0.604	0.393	0.373	0.308	0.286	0.366	0.606	0.846	1		1.1334	2.1551	2.1004	0.7921	2.1015	1.4033	1.1103	0.8086		100	100	100	100
	3395			1-methyladenine	LC/MS pos early	1527	C02216	HMDB11599	78821		0.8	0.53	0.81	0.54	0.72	0.61					0.493	1	0.172	0.679	0.7	0.657	0.319	0.343	0.328	0.293	0.153	0.525	0.661	1		0.9542	2.1214	1.6903	0.6847	1.7177	0.9144	1.0314	0.6334		93	85	100	82
	3409			N6-carbamoylthreonyladenosine	LC/MS neg	35157		HMDB41623	161466		0.75	1.4	0.5	0.92	0.67	0.84					0.549	1	0.852	0.723	0.247	0.441	0.475	0.405	0.187	0.21	0.572	0.667	0.756	1		0.5509	1.5224	1.1482	0.3671	0.7576	1.0609	0.4903	0.4125		53	38	40	35
	3414			2'-deoxyadenosine	LC/MS pos early	1553	C00559	HMDB00101	13730		0.56	1.82	1.11	3.57	1.65	0.78					0.213	1	0.98	0.755	0.539	0.599	0.058	0.164	0.076	0.119	0.37	0.606	0.353	1		0.728	1.4617	0.8239	1.2028	1.6198	2.941	1.0608	0.8254		93	85	100	88
	3418			N6-succinyladenosine	LC/MS pos early	48130		HMDB00912	165243		0.25	1.67	0.46	3.1	0.9	0.66					0.216	1	0.84	0.721	0.462	0.576	0.722	0.502	0.791	0.503	0.297	0.589	0.441	1		0.3776	2.215	0.5528	0.3402	1.0264	1.7159	0.4404	0.2917		60	38	53	47
	3426		Purine Metabolism, Guanine containing	guanosine	LC/MS neg	1573	C00387	HMDB00133	6802		0.71	0.5	2.04	1.45	1.35	0.86					0.398	1	0.686	0.71	0.885	0.693	0.267	0.313	0.49	0.378	0.732	0.707	0.373	1		1.0098	3.46	2.4451	1.3643	7.067	3.5338	1.2646	1.0894		100	100	100	100
	3427			guanine	LC/MS pos early	32352	C00242	HMDB00132	764		1.73	0.83	1.83	0.87	1.08	0.72					0.926	1	0.208	0.679	0.476	0.584	0.677	0.491	0.837	0.519	0.352	0.599	0.426	1		0.842	1.0917	1.8936	0.906	1.9993	1.6519	1.031	0.7399		100	100	100	100
	3429			7-methylguanine	LC/MS pos early	35114	C02242	HMDB00897	11361		0.9	0.94	1.36	1.41	1.4	0.87					0.427	1	0.585	0.71	0.145	0.364	0.084	0.187	0.026	0.061	0.341	0.598	0.835	1		0.7335	0.8818	0.7934	1.0286	1.1959	1.1223	0.9325	0.8091		100	100	100	100
	3439			8-hydroxyguanine	LC/MS pos early	38672	C20155	HMDB02032	65154		6.47	0.53	2.75	0.23	1.1	1.09					0.34	1	0.522	0.701	0.313	0.488	0.551	0.439	0.772	0.494	0.794	0.722	0.258	1		0.5415	0.6104	3.9489	0.5944	1.6805	0.897	0.544	0.5917		67	54	60	59
	3443			2'-deoxyguanosine	LC/MS neg	1411	C00330	HMDB00085	187790		1.06	0.91	2.53	2.18	1.7	0.89					0.627	1	0.267	0.679	0.035	0.231	0.574	0.447	0.059	0.102	0.684	0.696	0.266	1		0.701	0.8886	0.9381	1.1941	2.251	2.0431	0.9681	0.8646		100	100	100	100
	3446		Pyrimidine Metabolism, Orotate containing	N-carbamoylaspartate	LC/MS polar	1594	C00438	HMDB00828	93072		0.35	0.38	4.36	4.82	2.98	0.4					0.32	1	0.115	0.679	0.075	0.31	0.202	0.274	0.033	0.07	0.073	0.481	0.72	1		0.1264	0.7567	0.2623	0.3767	3.3003	1.2639	0.3439	0.1385		53	31	87	59
	3447			dihydroorotate	LC/MS polar	601	C00337	HMDB03349	648		0.49	0.32	5.37	3.53	2.23	0.36					0.247	1	0.097	0.679	0.19	0.399	0.373	0.365	0.122	0.159	0.05	0.467	0.768	1		0.2562	1.238	0.6101	0.5719	6.6485	2.1554	0.6392	0.2292		67	46	87	71
	3448			orotate	LC/MS polar	1505	C00295	HMDB00226	967		0.79	0.42	2.06	1.08	1.81	0.32					0.028	1	0.185	0.679	0.664	0.645	0.15	0.239	0.184	0.209	0.013	0.4	0.469	1		0.565	1.8949	1.4993	1.0211	3.9086	1.6256	1.3349	0.4322		100	100	100	100
	3450			orotidine	LC/MS polar	35172		HMDB00788	92751		0.91	1.62	0.58	1.04	0.37	0.89					0.278	1	0.396	0.693	0.025	0.217	0.743	0.509	0.069	0.113	0.83	0.725	0.172	1		0.3265	0.825	0.7515	0.12	0.4802	0.7784	0.2099	0.1867		87	69	60	59
	3460		Pyrimidine Metabolism, Uracil containing	uridine	LC/MS neg	606	C00299	HMDB00296	6029		0.61	0.73	1.28	1.53	1.29	0.81					0.268	1	0.734	0.71	0.643	0.635	0.204	0.275	0.22	0.231	0.298	0.589	0.561	1		0.8304	1.3192	0.8084	1.0694	1.6895	1.2355	1.0489	0.8467		100	100	100	100
	3461			uracil	LC/MS neg	605	C00106	HMDB00300	1174		1.77	1.12	2.94	1.86	2.17	1.09					0.753	1	0.998	0.755	0.095	0.322	0.182	0.26	0.036	0.074	0.82	0.724	0.816	1		0.4802	0.6103	1.0813	1.0405	1.7943	2.0145	0.6784	0.7365		100	100	100	100
	3462			pseudouridine	LC/MS neg	33442	C02067	HMDB00767	15047		1.03	0.82	1.74	1.39	1.72	0.74					0.835	1	0.299	0.679	0.131	0.36	0.471	0.405	0.117	0.156	0.389	0.609	0.576	1		0.6127	1.2291	1.2652	1.0567	2.142	1.7556	0.9335	0.6935		100	92	93	88
	3463			5,6-dihydrouridine	LC/MS neg	61833			94312		1.3	1.1	3.54	2.98	2.42	0.97					0.907	1	0.821	0.718	0.07	0.306	0.141	0.235	0.022	0.057	0.945	0.755	0.81	1		0.4514	0.7094	0.9239	1.0943	2.5126	2.7553	0.7121	0.6938		87	92	100	100
	3464			2'-O-methyluridine	LC/MS neg	57655			102212		0.73	1.3	1.55	2.77	2.07	0.97					0.738	1	0.872	0.728	0.06	0.291	0.02	0.109	0.003	0.021	0.893	0.74	0.723	1		0.4452	0.7808	0.5699	0.9223	1.2129	1.5759	0.6512	0.6306		53	54	80	76
	3465			5-methyluridine (ribothymidine)	LC/MS neg	35136		HMDB00884	445408		0.39	1.21	2.08	6.41	2.24	0.7					0.126	1	0.998	0.755	0.314	0.488	0.012	0.092	0.013	0.041	0.261	0.57	0.263	1		0.63	1.4411	0.5637	1.4143	2.9921	3.6128	1.129	0.7892		100	92	87	100
	3476			2'-deoxyuridine	LC/MS neg	1412	C00526	HMDB00012	13712		1.05	0.9	2.99	2.57	2.22	1					0.751	1	0.72	0.71	0.028	0.23	0.124	0.226	0.009	0.035	0.989	0.762	0.634	1		0.5418	0.7334	0.7715	1.2004	2.1958	1.9793	0.8081	0.8049		100	100	100	100
	3477			4-ureidobutyrate	LC/MS pos early	22118			1571307		0.89	1.68	0.7	1.32	1.1	1.35					0.68	1	0.143	0.679	0.83	0.683	0.434	0.387	0.685	0.457	0.193	0.559	0.479	1		0.9058	1.4547	1.2997	0.9946	1.0212	1.7123	0.8159	1.1042		100	100	100	100
	3478			3-ureidoisobutyrate	LC/MS pos early	57549	C05100	HMDB02031	160663		1.55	5.03	0.85	2.75	3.54	1.35					0.968	1	0.344	0.684	0.169	0.378	0.023	0.116	0.011	0.038	0.537	0.659	0.499	1		0.3465	1.8182	2.8213	1.2261	1.5438	7.7694	0.5618	0.7563		73	85	100	94
	3479			3-ureidopropionate	LC/MS pos early	3155	C02642	HMDB00026	111		0.32	3.97	1.26	15.68	3.93	0.83					0.68	1	0.852	0.723	0.045	0.256	0.026	0.124	0.003	0.021	0.668	0.689	0.861	1		0.407	2.3502	0.7517	1.6	2.9682	11.7857	0.8884	0.733		87	100	100	88
	3480			beta-alanine	LC/MS pos early	55	C00099	HMDB00056	239		1.87	2.27	3.11	3.77	2.44	1.19					0.948	1	0.461	0.695	0.209	0.412	0.046	0.155	0.023	0.058	0.648	0.682	0.581	1		0.6609	1.0469	1.9614	1.6133	3.2557	7.3893	0.9462	1.1268		87	100	100	94
	3481			N-acetyl-beta-alanine	LC/MS polar	37432	C01073		76406		1.33	2.04	1.67	2.57	1.8	1.27					0.862	1	0.209	0.679	0.24	0.44	0.031	0.127	0.019	0.054	0.324	0.596	0.463	1		0.5046	0.6558	0.8694	0.9084	1.0927	2.2343	0.5997	0.7644		67	46	80	88
	3490		Pyrimidine Metabolism, Cytidine containing	cytidine	LC/MS pos early	514	C00475	HMDB00089	6175		1.36	0.69	1.25	0.63	0.93	0.71					0.939	1	0.131	0.679	0.603	0.62	0.385	0.371	0.801	0.506	0.275	0.575	0.326	1		0.8381	1.2307	1.679	0.7757	1.542	1.0622	0.9541	0.6813		100	100	100	100
	3491			cytosine	LC/MS pos early	573	C00380	HMDB00630	597		1.09	1.46	0.76	1.02	0.77	0.7					0.766	1	0.23	0.679	0.921	0.706	0.342	0.351	0.456	0.364	0.3	0.589	0.544	1		1.1652	2.362	2.5747	0.898	1.7948	2.6234	1.2266	0.8531		93	100	100	88
	3500			2'-deoxycytidine	LC/MS pos early	15949	C00881	HMDB00014	13711		1.37	1.42	0.71	0.74	0.82	0.95					0.826	1	0.987	0.755	0.616	0.621	0.799	0.521	0.594	0.423	0.881	0.737	0.863	1		0.9698	1.9168	2.6186	0.7965	1.3664	1.9378	0.9035	0.855		100	100	100	94
	3511		Pyrimidine Metabolism, Thymine containing	thymidine	LC/MS neg	2183	C00214	HMDB00273	5789		1.02	0.85	2.4	2.01	1.89	0.94					0.831	1	0.551	0.71	0.037	0.231	0.193	0.267	0.018	0.052	0.801	0.722	0.574	1		0.7098	0.9444	0.9627	1.3412	2.2626	1.9317	1.0084	0.944		100	100	100	100
	3512			thymine	LC/MS neg	604	C00178	HMDB00262	1135		1.15	1.23	2	2.13	1.92	0.96					0.978	1	0.819	0.718	0.079	0.316	0.134	0.231	0.023	0.058	0.892	0.74	0.86	1		0.58	0.7927	0.9112	1.1128	1.5852	1.9449	0.8189	0.7882		100	100	100	100
	3513			5,6-dihydrothymine	LC/MS pos early	1418	C00906	HMDB00079	93556		0.7	1.34	0.5	0.95	0.53	0.81					0.484	1	0.823	0.718	0.098	0.322	0.25	0.307	0.049	0.091	0.507	0.656	0.72	1		0.9137	1.9289	1.3502	0.4887	0.9574	1.282	0.7414	0.6023		100	92	60	53
	3515			3-aminoisobutyrate	LC/MS pos early	1566	C05145	HMDB03911	64956		1.21	0.86	6.28	4.44	3.05	1.13					0.995	1	0.615	0.71	0.054	0.282	0.018	0.104	0.003	0.02	0.734	0.707	0.728	1		0.1781	0.3115	0.378	0.5431	1.9576	1.6769	0.2926	0.3306		40	38	67	65
	3516		Purine and Pyrimidine Metabolism	methylphosphate	LC/MS pos early	37070		HMDB61711	13130		1.92	2.31	0.94	1.13	0.76	1.51					0.085	1	0.403	0.693	0.7	0.657	0.174	0.254	0.216	0.228	0.069	0.481	0.483	1		1.1769	1.0192	1.9525	0.89	0.9548	2.2082	0.8317	1.2593		100	100	100	100
	3531	Cofactors and Vitamins	Nicotinate and Nicotinamide Metabolism	quinolinate	LC/MS neg	1899	C03722	HMDB00232	1066		1.5	0.8	1.74	0.92	1.43	0.94					0.319	1	0.158	0.679	0.027	0.228	0.87	0.544	0.145	0.177	0.809	0.723	0.092	1		0.6617	0.8098	1.2183	0.9432	1.4071	1.121	0.8134	0.7673		93	100	100	88
	3532			nicotinate	LC/MS pos early	1504	C00253	HMDB01488	938		1.04	1.07	1.67	1.72	1.68	1.04					0.925	1	0.824	0.718	0.038	0.234	0.031	0.127	0.003	0.021	0.826	0.725	0.934	1		0.6519	0.7504	0.7777	1.0967	1.255	1.3415	0.8298	0.8616		100	100	100	100
	3533			nicotinate ribonucleoside	LC/MS pos early	33471	C05841	HMDB06809	161234		0.3	1.28	0.45	1.88	0.82	0.82					0.071	1	0.221	0.679	0.06	0.291	0.244	0.303	0.607	0.429	0.62	0.675	0.033	1		1.0078	4.3856	1.3264	0.8219	1.955	2.4979	1.0041	0.825		100	85	93	94
	3535			nicotinamide	LC/MS pos early	594	C00153	HMDB01406	936		1.2	0.99	0.95	0.78	0.87	1.05					0.603	1	0.951	0.747	0.666	0.645	0.309	0.337	0.305	0.284	0.735	0.708	0.673	1		0.9249	0.9659	1.1593	0.8027	0.9159	0.9033	0.8418	0.8819		93	85	73	76
	3538			nicotinamide riboside	LC/MS pos early	33013	C03150	HMDB00855	439924		1.58	1.08	0.65	0.45	0.5	0.94					0.538	1	0.688	0.71	0.058	0.29	0.377	0.366	0.051	0.092	0.86	0.734	0.469	1		1.2558	2.0081	3.1651	0.6268	1.3103	1.4173	0.9151	0.8601		100	100	93	100
	3547			1-methylnicotinamide	LC/MS pos early	27665	C02918	HMDB00699	10129985		1.31	1.06	1.58	1.28	0.76	0.79					0.745	1	0.605	0.71	0.679	0.648	0.567	0.444	0.486	0.376	0.555	0.667	0.908	1		0.5305	0.7607	0.996	0.4038	1.2032	1.2707	0.5195	0.4124		93	77	73	59
	3550			6-hydroxynicotinate	LC/MS polar	27680	C01020	HMDB02658	72924		2.28	1.1	2.89	1.4	1.87	1.42					0.288	1	0.44	0.695	0.071	0.306	0.148	0.239	0.023	0.058	0.194	0.559	0.801	1		0.4342	0.47	1.0693	0.8138	1.3583	1.4939	0.4981	0.7094		53	54	73	88
	3552			trigonelline (N'-methylnicotinate)	LC/MS pos early	32401	C01004	HMDB00875	5570		5.47	0.23	45.69	1.91	5.61	0.93					0.455	1	0.312	0.679	0.002	0.091	0.151	0.239	0.002	0.015	0.884	0.737	0.218	1		0.0714	0.1217	0.6651	0.4006	5.561	1.2687	0.1757	0.1628		33	62	73	65
	3554			N1-Methyl-2-pyridone-5-carboxamide	LC/MS pos early	40469	C05842	HMDB04193	69698		0.74	0.96	1.7	2.22	1.67	0.82					0.355	1	0.422	0.695	0.04	0.238	0.028	0.127	0.003	0.02	0.222	0.567	0.898	1		0.7496	0.9779	0.721	1.2499	1.6657	1.6011	1.0722	0.8739		100	100	100	100
	3555			N1-Methyl-4-pyridone-3-carboxamide	LC/MS pos early	57584	C05843	HMDB04194	440810		0.81	0.8	2.11	2.09	1.67	0.76					0.383	1	0.243	0.679	0.042	0.247	0.073	0.175	0.008	0.032	0.153	0.525	0.871	1		0.7862	0.9918	0.8031	1.3109	2.0911	1.6755	1.161	0.8878		100	100	100	100
	3559		Riboflavin Metabolism	riboflavin (Vitamin B2)	LC/MS pos early	1827	C00255	HMDB00244	493570		1.58	1.25	4.26	3.38	4.13	1.53					0.446	1	0.317	0.679	0.006	0.133	0.004	0.067	0	0.006	0.216	0.567	0.898	1		0.2059	0.308	0.4879	0.85	1.3135	1.6472	0.338	0.5178		87	92	93	100
	3562		Pantothenate and CoA Metabolism	pantothenate	LC/MS pos early	1508	C00864	HMDB00210	6613		0.75	1.07	1.79	2.54	2.13	0.8					0.45	1	0.839	0.721	0.169	0.378	0.054	0.161	0.021	0.056	0.49	0.652	0.679	1		0.6181	1.2513	0.9425	1.3145	2.243	2.3953	1.0066	0.8072		100	100	100	100
	3569			pantetheine	LC/MS pos early	57555	C00831		439322		0.76	1.75	0.8	1.87	1.02	1.16					0.385	1	0.068	0.633	0.201	0.408	0.165	0.252	0.93	0.543	0.53	0.659	0.061	1		0.4932	0.7523	0.568	0.5034	0.6044	1.0598	0.4633	0.5358		67	62	40	65
	3574		Ascorbate and Aldarate Metabolism	dehydroascorbate	LC/MS polar	1659	C05422	HMDB01264	835		1.05	6.13	1.49	8.69	1.06	1.04					0.856	1	0.967	0.751	0.806	0.677	0.923	0.56	0.809	0.509	0.872	0.736	0.917	1		0.6291	0.7074	0.7443	0.6642	1.0554	6.4647	0.6348	0.6582		27	38	13	12
	3575			threonate	LC/MS polar	27738	C01620	HMDB00943	151152		0.79	1	0.8	1.01	0.7	0.75					0.401	1	0.781	0.714	0.308	0.486	0.678	0.491	0.312	0.286	0.422	0.628	0.671	1		1.0798	2.2997	1.8253	0.7541	1.8306	1.8397	1.0403	0.7828		100	100	100	100
	3579			gulonate*	LC/MS polar	46957	C00257	HMDB03290	9794176		3.82	0.83	1.03	0.22	0.65	1					0.598	1	0.573	0.71	0.762	0.677	0.169	0.253	0.234	0.242	1	0.764	0.442	1		0.9789	1.3239	5.0622	0.6349	1.3682	1.1353	0.7883	0.7884		87	92	93	94
	3581		Tocopherol Metabolism	alpha-tocopherol	LC/MS pos late	1561	C02477	HMDB01893	14985		0.82	1.2	1.49	2.18	2.07	0.86					0.327	1	0.899	0.731	0.127	0.36	0.01	0.091	0.004	0.023	0.527	0.659	0.421	1		0.5186	0.8411	0.6869	1.073	1.2503	1.4954	0.8059	0.6905		100	100	100	100
	3582			alpha-tocopherol acetate	LC/MS pos late	38288	C13202	HMDB34227	2117		2.57	1.17	2.05	0.94	1.98	1.64					0.325	1	0.496	0.695	0.182	0.397	0.332	0.347	0.105	0.147	0.238	0.567	0.798	1		0.3353	0.7182	1.8462	0.6642	1.475	1.7306	0.3684	0.6045		67	62	73	88
	3585			delta-tocopherol	LC/MS pos late	33418	C14151	HMDB02902	92094		0.89	1.74	1.63	3.18	2.44	1.2					0.716	1	0.233	0.679	0.242	0.44	0.009	0.091	0.008	0.032	0.581	0.67	0.281	1		0.5854	1.1432	1.0199	1.4309	1.8685	3.2459	0.8364	1.0015		100	100	100	100
	3587			alpha-tocotrienol	LC/MS pos late	37502	C14153	HMDB06327	5282347		1.22	0.55	1.42	0.64	1.36	1.01					0.721	1	0.729	0.71	0.41	0.538	0.906	0.554	0.506	0.387	0.981	0.762	0.619	1		0.3454	1.0965	1.3368	0.4699	1.5551	0.8516	0.4006	0.4051		67	62	80	88
	3588			gamma-tocotrienol	LC/MS pos late	37501	C14155	HMDB12958	5282349		1.4	0.56	1.31	0.52	1.24	0.89					0.86	1	0.575	0.71	0.495	0.589	0.966	0.569	0.652	0.444	0.799	0.722	0.609	1		0.5182	1.5818	2.218	0.6417	2.0703	1.1574	0.6124	0.5429		93	77	93	94
	3589			gamma-CEHC	LC/MS neg	44876		HMDB01931	133098		2.1	0.7	2.88	0.96	1.88	0.96					0.56	1	0.427	0.695	0.035	0.231	0.448	0.395	0.044	0.086	0.907	0.747	0.334	1		0.4362	0.6622	1.3901	0.8216	1.9066	1.3282	0.6096	0.5879		53	54	80	76
	3590			gamma-CEHC glucuronide*	LC/MS neg	42381					0.26	0.37	0.5	0.71	0.57	0.49					0.02	1	0.221	0.679	0.043	0.247	0.432	0.387	0.048	0.09	0.012	0.4	0.372	1		0.4286	1.6623	0.4307	0.2453	0.8318	0.3079	0.4634	0.2269		73	31	40	12
	3592			alpha-CEHC sulfate	LC/MS neg	47666					1	1.09	1.83	1.99	1.4	0.76					0.921	1	0.334	0.682	0.309	0.486	0.982	0.574	0.483	0.376	0.556	0.667	0.463	1		0.4093	1.0223	1.0263	0.5716	1.8695	2.0429	0.5563	0.4205		100	92	100	76
	3594			alpha-CEHC taurine*	LC/MS neg	62283					2.24	1.72	1.17	0.89	1.09	1.2					0.357	1	0.768	0.711	0.537	0.599	0.957	0.567	0.692	0.459	0.382	0.609	0.636	1		0.4401	0.4853	1.0871	0.4782	0.5655	0.9724	0.4185	0.5028		20	31	33	41
	3600			gamma-CEHC sulfate*	LC/MS neg	62280					0.73	1.11	1.67	2.54	1.6	0.71					0.553	1	0.607	0.71	0.488	0.586	0.422	0.384	0.291	0.277	0.433	0.63	0.934	1		0.3611	0.9959	0.7295	0.5786	1.6605	1.8502	0.5443	0.3838		93	92	100	71
	3603			gamma-tocopherol/beta-tocopherol	LC/MS pos late	52473					0.87	1.67	1.73	3.33	2.49	1.12					0.678	1	0.314	0.679	0.119	0.359	0.004	0.07	0.002	0.016	0.699	0.7	0.322	1		0.6627	1.1344	0.9861	1.6474	1.9668	3.2833	0.9891	1.1037		100	100	100	100
	3605		Biotin Metabolism	biotin	LC/MS pos early	568	C00120	HMDB00030	171548		1	1.11	4.71	5.23	3.27	0.98					0.917	1	0.991	0.755	0.001	0.057	0.001	0.027	0	0.001	0.933	0.749	0.946	1		0.2383	0.279	0.2792	0.7783	1.3149	1.4615	0.4349	0.4264		20	15	67	76
	3606			biocytin	LC/MS pos early	42971			7098660;83814		0.99	0.48	3.11	1.51	1.95	0.74					0.863	1	0.021	0.478	0.001	0.057	0.263	0.313	0.001	0.014	0.14	0.525	0.086	1		0.327	0.4156	0.4097	0.6388	1.2915	0.6175	0.5306	0.3937		33	31	73	47
	3610		Tetrahydrobiopterin Metabolism	biopterin	LC/MS neg	12358	C06313	HMDB00468	445040		1.26	0.93	1.25	0.92	0.8	1.07					0.226	1	0.315	0.679	0.515	0.594	0.118	0.221	0.509	0.388	0.841	0.726	0.118	1		0.6188	0.7291	0.9199	0.4964	0.9091	0.8481	0.536	0.573		93	100	93	76
	3614		Pterin Metabolism	pterin	LC/MS pos early	43023	C00715	HMDB00802	73000		1.12	1.18	2.13	2.25	2.28	0.9					0.623	1	0.981	0.755	0.108	0.34	0.036	0.135	0.01	0.036	0.732	0.707	0.708	1		0.3724	0.6228	0.6983	0.8486	1.3279	1.5702	0.5927	0.5331		80	46	87	82
	3626		Hemoglobin and Porphyrin Metabolism	bilirubin (Z,Z)	LC/MS pos late	43807	C00486	HMDB00054	5280352		0.94	0.49	1.01	0.52	0.52	0.61					0.804	1	0.026	0.478	0.512	0.594	0.012	0.092	0.025	0.06	0.087	0.498	0.175	1		1.0908	1.4744	1.3815	0.5695	1.4854	0.7216	1.0074	0.6167		100	100	100	100
	3627			bilirubin (E,E)*	LC/MS pos late	32586			5315454		0.86	0.66	0.75	0.58	0.47	0.69					0.67	1	0.082	0.679	0.136	0.36	0.008	0.088	0.004	0.021	0.134	0.525	0.375	1		1.1904	1.583	1.3555	0.5631	1.1799	0.7822	0.9882	0.6783		100	100	93	100
	3629			biliverdin	LC/MS pos late	2137	C00500	HMDB01008	5353439		0.6	0.46	0.97	0.75	0.72	0.5					0.326	1	0.009	0.347	0.948	0.715	0.104	0.204	0.227	0.236	0.013	0.4	0.264	1		1.2578	2.3758	1.4149	0.9053	2.3037	1.0671	1.509	0.7546		100	100	100	94
	3630			I-urobilinogen	LC/MS neg	32426	C05790	HMDB04157	26818		1.19	0.78	7.81	5.11	5.81	2.25					0.344	1	0.161	0.679	0.021	0.19	0.008	0.088	0.001	0.011	0.101	0.509	0.786	1		0.0775	0.3471	0.4141	0.4503	2.7092	2.1175	0.1246	0.2799		27	46	53	82
	3631			D-urobilin	LC/MS pos late	40084	C05795	HMDB04161	6276321		2.59	1.89	3.29	2.39	4.55	3.69					0.138	1	0.039	0.508	0.069	0.306	0.024	0.117	0.005	0.024	0.014	0.4	0.733	1		0.0932	0.3186	0.826	0.4241	1.0476	1.9758	0.1035	0.3816		40	62	60	94
	3638		Thiamine Metabolism	thiamin (Vitamin B1)	LC/MS pos early	5341	C00378	HMDB00235	1130		1.18	1.42	2.01	2.42	2.52	1.31					0.854	1	0.257	0.679	0.085	0.322	0.011	0.091	0.003	0.02	0.363	0.605	0.52	1		0.39	0.5983	0.7072	0.981	1.2044	1.711	0.5399	0.7086		93	92	100	100
	3641			5-(2-Hydroxyethyl)-4-methylthiazole	LC/MS pos early	27673	C04294		1136		1.25	0.81	1.55	1.01	1.42	1.19					0.211	1	0.584	0.71	0.096	0.322	0.877	0.544	0.285	0.274	0.586	0.672	0.199	1		0.4587	1.087	1.3555	0.6512	1.6818	1.3656	0.5001	0.5974		40	77	73	53
	3642			hydroxymethylpyrimidine	LC/MS pos early	57565	C01279		777		1.78	0.74	1.59	0.67	1.16	0.95					0.577	1	0.37	0.686	0.266	0.455	0.741	0.509	0.581	0.416	0.837	0.725	0.309	1		0.6681	0.8761	1.5573	0.7717	1.3934	1.0377	0.7376	0.699		87	69	73	65
	3646		Vitamin A Metabolism	retinol (Vitamin A)	LC/MS pos late	1806	C00473	HMDB00305	445354		1.45	1.49	2.18	2.24	1.86	1.2					0.658	1	0.529	0.707	0.085	0.322	0.064	0.172	0.013	0.041	0.451	0.633	0.915	1		0.6693	0.7332	1.0628	1.246	1.5976	2.3799	0.8333	1.0007		93	100	93	100
	3648			carotene diol (1)	LC/MS pos late	57635					0.55	0.67	1.45	1.78	1.22	0.7					0.203	1	0.589	0.71	0.912	0.702	0.366	0.363	0.471	0.372	0.195	0.559	0.572	1		0.4415	0.8196	0.4493	0.5365	1.1902	0.8007	0.5806	0.408		73	69	60	59
	3649			carotene diol (2)	LC/MS pos late	57636					0.6	0.81	1.75	2.35	1.47	0.76					0.253	1	0.529	0.707	0.349	0.51	0.136	0.233	0.087	0.131	0.207	0.565	0.683	1		0.2968	0.469	0.2829	0.435	0.82	0.6649	0.4134	0.3123		47	23	47	35
	3662		Vitamin B6 Metabolism	pyridoxamine	LC/MS pos early	2150	C00534	HMDB01431	1052		0.92	0.92	1.86	1.85	1.83	0.83					0.57	1	0.601	0.71	0.081	0.318	0.071	0.175	0.013	0.041	0.441	0.633	0.954	1		0.6661	0.951	0.8776	1.2179	1.7673	1.6217	0.9869	0.822		100	100	100	100
	3665			pyridoxal	LC/MS pos early	1651	C00250	HMDB01545	1050		0.89	0.83	2.22	2.09	2.15	0.86					0.542	1	0.654	0.71	0.012	0.165	0.008	0.088	0	0.008	0.453	0.633	0.889	1		0.6177	0.8482	0.7519	1.3276	1.8849	1.5684	0.9772	0.8392		100	100	100	100
	3666			pyridoxate	LC/MS neg	31555	C00847	HMDB00017	6723		1.07	0.96	1.79	1.62	2.01	0.89					0.485	1	0.887	0.729	0.212	0.415	0.039	0.138	0.02	0.055	0.679	0.694	0.543	1		0.4901	0.7995	0.8525	0.9833	1.4346	1.3784	0.7376	0.6534		100	100	100	100
	3668	Xenobiotics	Benzoate Metabolism	hippurate	LC/MS neg	15753	C01586	HMDB00714	464		1.22	0.39	1.5	0.47	0.68	0.19					0.05	1	0.007	0.347	0.802	0.677	0.386	0.371	0.428	0.348	0.001	0.292	0.66	1		0.1967	1.2317	1.5062	0.1336	1.844	0.7114	0.3675	0.0715		73	54	67	24
	3672			2-hydroxyhippurate (salicylurate)	LC/MS neg	18281	C07588	HMDB00840	10253		1.47	0.66	2.12	0.95	1.1	0.85					0.896	1	0.267	0.679	0.367	0.52	0.756	0.514	0.677	0.454	0.506	0.656	0.392	1		0.2609	0.3678	0.5403	0.2882	0.7786	0.5119	0.2969	0.2533		27	15	40	12
	3673			3-hydroxyhippurate	LC/MS neg	39600		HMDB06116	450268		0.96	0.18	0.83	0.16	0.54	0.36					0.209	1	0.01	0.363	0.585	0.614	0.077	0.18	0.101	0.143	0.008	0.4	0.376	1		0.628	2.0472	1.974	0.3391	1.7021	0.3127	0.7675	0.2774		87	69	80	29
	3674			4-hydroxyhippurate	LC/MS neg	35527		HMDB13678	151012		0.75	0.08	3.4	0.38	0.61	0.33					0.621	1	0	0.146	0.517	0.594	0.018	0.104	0.206	0.223	0.005	0.391	0.032	1		0.5782	1.2474	0.9359	0.3537	4.2368	0.3528	0.7929	0.258		87	85	87	53
	3680			benzoate	LC/MS neg	15778	C00180	HMDB01870	243		0.08	0.79	0.16	1.54	1.24	0.53					0.014	1	0.426	0.695	0.725	0.666	0.143	0.236	0.423	0.346	0.02	0.4	0.197	1		0.8357	9.2682	0.7664	1.0373	1.4962	1.1812	1.284	0.6752		87	92	100	100
	3690			4-hydroxybenzoate	LC/MS polar	21133	C00156	HMDB00500	135		0.61	0.72	1.23	1.45	1.15	0.78					0.435	1	0.582	0.71	0.81	0.679	0.608	0.461	0.594	0.423	0.345	0.598	0.845	1		0.83	1.5308	0.9336	0.9547	1.877	1.3531	1.0082	0.7859		80	92	93	88
	3692			2,4,6-trihydroxybenzoate	LC/MS neg	35892		HMDB29649	66520		0.53	2.15	0.34	1.39	0.83	1.04					0.253	1	0.137	0.679	0.049	0.271	0.524	0.427	0.34	0.297	0.853	0.731	0.066	1		0.458	0.9844	0.5171	0.3801	0.3341	0.7185	0.4098	0.4249		47	23	13	29
	3698			catechol sulfate	LC/MS neg	35320		HMDB59724	3083879		1.17	3.01	2.07	5.34	1.25	0.96					0.723	1	0.495	0.695	0.197	0.406	0.791	0.519	0.272	0.267	0.835	0.725	0.469	1		0.4339	0.4314	0.5045	0.5406	0.8933	2.6921	0.4945	0.4743		13	23	33	18
	3704			4-methylcatechol sulfate	LC/MS neg	46146					1.57	0.88	1.96	1.1	1.22	1.09					0.29	1	0.77	0.711	0.098	0.322	0.773	0.518	0.17	0.198	0.565	0.667	0.331	1		0.2422	0.2163	0.3392	0.2965	0.4234	0.3736	0.257	0.2795		0	23	20	29
	3709			methyl-4-hydroxybenzoate	LC/MS neg	34386	D01400	HMDB32572	7456		0.01	0.07	0.26	1.73	0.78	0.33					0.008	1	0.124	0.679	0.249	0.442	0.846	0.538	0.499	0.383	0.003	0.391	0.342	1		0.565	26.3599	0.2791	0.4411	6.7768	0.4834	0.8752	0.2847		67	15	33	6
	3729			3-methoxycatechol sulfate (1)	LC/MS neg	48763					0.78	0.91	0.88	1.03	0.99	0.92					0.265	1	0.601	0.71	0.676	0.648	0.814	0.528	0.898	0.538	0.242	0.567	0.645	1		0.4869	0.5901	0.4608	0.4827	0.5185	0.4734	0.5043	0.466		7	0	13	6
	3731			methyl-4-hydroxybenzoate sulfate	LC/MS neg	48429					1.09	0.03	4.87	0.15	0.59	0.47					0.472	1	0.094	0.679	0.701	0.657	0.208	0.276	0.245	0.25	0.096	0.505	0.529	1		0.4253	1.6797	1.8265	0.2515	8.1754	0.2737	0.4772	0.2242		67	38	73	35
	3732			propyl 4-hydroxybenzoate	LC/MS neg	48480	D01422	HMDB32574	7175		0.01	3.93	0.02	7.96	0.66	0.76					0.212	1	0.695	0.71	0.131	0.36	0.874	0.544	0.339	0.297	0.516	0.659	0.239	1		0.7329	57.3669	0.6638	0.4867	1.3441	5.2852	0.6861	0.5199		53	62	33	35
	3733			propyl 4-hydroxybenzoate sulfate	LC/MS neg	48460					1.05	2.15	0.11	0.23	0.55	1.3					0.698	1	0.457	0.695	0.152	0.37	0.267	0.313	0.074	0.118	0.429	0.628	0.822	1		0.1889	1.0379	1.0876	0.104	0.1165	0.2499	0.123	0.1597		27	31	13	24
	3738			p-cresol sulfate	LC/MS neg	36103		HMDB11635	4615423		13.04	0.83	22.32	1.42	6.54	0.75					0.819	1	0.298	0.679	0.003	0.102	0.066	0.172	0.001	0.011	0.585	0.672	0.38	1		0.303	0.6413	8.361	1.9818	14.3139	11.863	0.8958	0.6703		73	54	93	88
	3749			3-(3-hydroxyphenyl)propionate sulfate	LC/MS neg	45415			187488		1.96	13.6	1.68	11.68	1.46	1.47					0.456	1	0.177	0.679	0.451	0.572	0.201	0.274	0.152	0.183	0.144	0.525	0.702	1		0.2329	0.202	0.3959	0.3396	0.34	4.6253	0.2321	0.3408		0	15	27	24
	3752			3-(3-hydroxyphenyl)propionate	LC/MS neg	35635	C11457	HMDB00375	91		0.82	3.48	6.31	26.6	1.76	1.21					0.851	1	0.294	0.679	0.517	0.594	0.068	0.175	0.081	0.122	0.56	0.667	0.393	1		0.2386	0.28	0.231	0.4209	1.7681	6.1445	0.2887	0.348		20	15	13	24
	3753			3-(4-hydroxyphenyl)propionate	LC/MS neg	39587	C01744	HMDB02199	10394		0.52	3.59	0.52	3.58	2.42	2.45					0.358	1	0.148	0.679	0.348	0.51	0.168	0.252	0.103	0.145	0.099	0.507	0.746	1		0.2071	2.2503	1.1755	0.5009	1.1712	4.2073	0.206	0.5038		47	69	67	88
	3754			3-phenylpropionate (hydrocinnamate)	LC/MS neg	15749	C05629	HMDB00764	107		0.12	1.23	0.09	0.9	1.34	0.69					0.624	1	0.701	0.71	0.778	0.677	0.679	0.491	0.622	0.436	0.535	0.659	0.924	1		0.1588	8.735	1.0914	0.2129	0.7971	0.9843	0.2212	0.1528		60	46	67	53
	3756		Xanthine Metabolism	caffeine	LC/MS pos early	569	C07481	HMDB01847	2519		0.47	0.73	0.28	0.44	0.57	0.73					0.237	1	0.816	0.718	0.076	0.312	0.435	0.387	0.073	0.117	0.306	0.59	0.479	1		0.2972	1.3161	0.6199	0.1706	0.3733	0.2728	0.2634	0.1926		47	38	27	18
	3758			theobromine	LC/MS pos early	18392	C07480	HMDB02825	5429		0.76	0.91	0.61	0.73	0.63	0.85					0.739	1	0.556	0.71	0.226	0.427	0.156	0.243	0.065	0.108	0.519	0.659	0.874	1		0.4016	0.7544	0.5727	0.2512	0.4597	0.4169	0.3444	0.2929		53	62	33	18
	3760			1-methylurate	LC/MS pos early	34395	C16359	HMDB03099	69726		0.68	1.35	0.5	0.99	0.86	0.77					0.156	1	0.898	0.731	0.232	0.43	0.688	0.491	0.575	0.415	0.34	0.598	0.26	1		0.7171	1.5701	1.0656	0.6174	0.7838	1.0593	0.7559	0.5857		87	54	87	76
	3761			7-methylurate	LC/MS pos early	39598	C16355	HMDB11107	69160		1.05	1.52	0.36	0.53	0.2	0.81					0.861	1	0.665	0.71	0.036	0.231	0.022	0.115	0.002	0.017	0.672	0.689	0.867	1		0.4995	1.828	1.9121	0.101	0.6655	1.0108	0.2499	0.2018		80	77	40	59
	3763			1,7-dimethylurate	LC/MS neg	34400	C16356	HMDB11103	91611		0.94	2.46	0.15	0.4	0.14	0.94					0.715	1	0.803	0.717	0.016	0.177	0.071	0.175	0.003	0.021	0.923	0.747	0.662	1		0.7784	5.9958	5.6439	0.1117	0.9066	2.2304	0.3041	0.2859		93	85	60	65
	3764			3,7-dimethylurate	LC/MS neg	34399	C16360	HMDB01982	83126		1.06	1.44	0.45	0.61	0.57	1					0.902	1	0.914	0.733	0.131	0.36	0.203	0.274	0.051	0.092	0.987	0.762	0.87	1		0.434	0.8268	0.8762	0.2461	0.373	0.5381	0.3276	0.3261		60	62	33	41
	3766			1-methylxanthine	LC/MS neg	34389	C16358	HMDB10738	80220		0.78	1.07	0.65	0.9	1.03	0.96					0.894	1	0.774	0.711	0.796	0.677	0.875	0.544	0.944	0.548	0.922	0.747	0.769	1		0.5661	1.4153	1.111	0.5807	0.9265	0.9951	0.5838	0.5631		87	85	100	82
	3769			5-acetylamino-6-amino-3-methyluracil	LC/MS polar	34424	C16366	HMDB04400	88299		0.48	0.55	0.29	0.34	0.54	0.76					0.491	1	0.561	0.71	0.141	0.362	0.189	0.266	0.051	0.092	0.369	0.606	0.915	1		0.4107	1.963	0.9358	0.2215	0.5676	0.3146	0.347	0.2622		47	38	20	24
	3791		Food Component/Plant	piperidine	LC/MS pos early	38183	C01746	HMDB34301	8082		1.83	1.31	1.19	0.85	1.1	1.33					0.568	1	0.347	0.684	0.933	0.71	0.687	0.491	0.73	0.478	0.291	0.585	0.821	1		0.9741	1.2462	2.2829	1.0677	1.4778	1.9378	0.8859	1.1741		93	100	100	100
	3792			2-piperidinone	LC/MS pos early	43400		HMDB11749	12665		6.46	1	7.16	1.11	5.55	2.09					0.061	1	0.725	0.71	0.001	0.057	0.066	0.172	0	0.008	0.107	0.509	0.252	1		0.9322	2.4133	15.6002	5.1721	17.2736	17.3197	1.5206	3.1708		100	100	100	100
	3829			erythrose	LC/MS neg	27722	C01796	HMDB02649	94176		1.3	0.85	0.35	0.23	0.41	1.11					0.629	1	0.97	0.752	0.089	0.322	0.028	0.127	0.007	0.029	0.744	0.709	0.705	1		0.888	1.9478	2.5319	0.3619	0.6824	0.5834	0.538	0.5974		80	92	67	71
	3830			sucralose	LC/MS neg	36649	C12285	HMDB31554	71485		2.58	430.15	1	166.82	1.31	1.65					0.635	1	0.101	0.679	1	0.721	0.27	0.314	0.433	0.351	0.143	0.525	0.433	1		0.0251	0.0223	0.0575	0.0328	0.0223	9.5923	0.0223	0.0369		7	8	0	12
	3838			genistein	LC/MS neg	32448	C06563	HMDB03217	5280961		3.13	2.71	4.76	4.13	1.42	1.92					0.909	1	0.236	0.679	0.864	0.687	0.392	0.373	0.626	0.437	0.371	0.606	0.466	1		0.4395	12.5134	39.1562	0.6262	59.6116	161.535	0.379	0.7262		60	54	47	65
	3842			3-dehydroshikimate	LC/MS polar	36764	C02637		80		0.73	0.31	0.58	0.24	0.29	0.35					0.177	1	0.029	0.478	0.089	0.322	0.017	0.104	0.004	0.023	0.014	0.4	0.599	1		1.4912	3.8314	2.7867	0.4364	2.2301	0.6824	1.3608	0.4782		100	100	87	94
	3847			1-methyl-beta-carboline-3-carboxylic acid	LC/MS neg	43449			5406157		1.36	0.63	3.42	1.6	1.73	0.91					0.498	1	0.17	0.679	0.005	0.131	0.392	0.373	0.01	0.036	0.654	0.682	0.154	1		0.4602	0.4537	0.615	0.7964	1.551	0.9818	0.634	0.5781		53	46	67	59
	3849			diaminopimelate	LC/MS pos early	15130	C00666	HMDB01370	439283		1.16	0.98	0.6	0.51	0.73	0.92					0.878	1	0.762	0.711	0.421	0.547	0.353	0.357	0.221	0.232	0.75	0.712	0.925	1		1.2266	2.0443	2.3718	0.8914	1.2205	1.201	1.0899	1.0033		100	100	100	100
	3865			levulinate (4-oxovalerate)	LC/MS pos early	22177		HMDB00720	11579		0.47	1.24	1.14	2.96	2.11	0.83					0.125	1	0.726	0.71	0.127	0.36	0.001	0.028	0.001	0.011	0.374	0.609	0.174	1		0.4707	0.9641	0.4577	0.9911	1.0948	1.3529	0.7501	0.6219		73	62	93	94
	3868			vanillate	LC/MS neg	35639	C06672	HMDB00484	8468		0.88	0.59	5.47	3.64	1.29	0.99					0.788	1	0.842	0.721	0.51	0.594	0.264	0.313	0.21	0.225	0.952	0.755	0.739	1		0.5885	0.6417	0.5673	0.7613	3.5099	2.0655	0.6735	0.6652		20	8	7	24
	3876			2,3-dihydroxyisovalerate	LC/MS polar	38276	C04039	HMDB12141	677		0.21	0.4	0.36	0.68	0.58	0.37					0.05	1	0.14	0.679	0.205	0.41	0.52	0.426	0.179	0.205	0.016	0.4	0.66	1		1.3108	8.6951	1.7992	0.7652	3.0885	1.2267	1.6373	0.6126		100	100	100	100
	3879			2,8-quinolinediol	LC/MS pos early	42975	C06342		97250		0.56	0.58	2.42	2.52	2.14	0.63					0.684	1	0.428	0.695	0.256	0.446	0.433	0.387	0.177	0.204	0.403	0.613	0.806	1		0.1955	1.4573	0.8102	0.4175	3.5268	2.0423	0.3609	0.2262		60	46	67	59
	3880			2,8-quinolinediol sulfate	LC/MS neg	48691					0.88	0.55	1.03	0.64	0.61	0.24					0.103	1	0.299	0.679	0.416	0.543	0.907	0.554	0.512	0.39	0.059	0.467	0.623	1		0.0488	0.8943	0.785	0.0298	0.9237	0.5058	0.0782	0.0186		73	31	53	41
	3883			2-isopropylmalate	LC/MS polar	15667	C02504	HMDB00402	77		0.82	0.95	1.65	1.92	1.43	0.97					0.59	1	0.665	0.71	0.806	0.677	0.227	0.292	0.303	0.283	0.922	0.747	0.491	1		0.6349	1.2294	1.0043	0.9097	2.0242	1.9273	0.773	0.7472		100	100	93	100
	3884			2-oxindole-3-acetate	LC/MS neg	40479		HMDB35514	3080590		2.49	3.45	2.12	2.93	2.31	2.38					0.059	1	0.027	0.478	0.059	0.29	0.04	0.138	0.006	0.028	0.005	0.391	0.89	1		0.2997	0.3242	0.807	0.6932	0.687	2.3685	0.2953	0.7035		20	69	67	71
	3895			3-hydroxyindolin-2-one	LC/MS pos early	42561	C11130		6097		0.73	0.78	1.34	1.44	1.24	0.91					0.604	1	0.94	0.743	0.667	0.645	0.376	0.365	0.352	0.304	0.667	0.689	0.743	1		0.502	0.7994	0.5824	0.6215	1.0725	0.8379	0.5867	0.5318		60	77	53	65
	3896			3-hydroxyindolin-2-one sulfate	LC/MS neg	48419					0.73	0.92	0.47	0.59	0.67	0.9					0.869	1	0.605	0.71	0.25	0.442	0.144	0.236	0.067	0.11	0.636	0.678	0.816	1		0.4548	0.9392	0.6836	0.3029	0.4397	0.4041	0.3908	0.3525		47	46	27	12
	3907			gluconate	LC/MS polar	587	C00257	HMDB00625	10690		0.41	0.37	0.76	0.68	0.88	0.65					0.477	1	0.352	0.684	0.873	0.69	0.747	0.51	0.733	0.479	0.249	0.568	0.907	1		0.6547	2.5471	1.0503	0.576	1.9314	0.709	0.7632	0.4941		80	85	80	88
	3927			beta-guanidinopropanoate	LC/MS pos early	35101	C03065	HMDB13222	67701		0.98	1.9	2.4	4.65	2.76	1.04					0.449	1	0.303	0.679	0.078	0.313	0.001	0.027	0	0.008	0.879	0.737	0.211	1		0.3597	0.5119	0.5032	0.9936	1.2299	2.3417	0.5857	0.6101		73	38	80	82
	3966			daidzein	LC/MS neg	32453	C10208	HMDB03312	5281708		2.77	3.82	2.24	3.09	1.35	1.94					0.694	1	0.257	0.679	0.992	0.721	0.496	0.413	0.633	0.437	0.289	0.584	0.623	1		0.6227	11.166	30.9096	0.8376	25.0303	95.6606	0.5188	1.0052		47	46	47	59
	3969			genistein sulfate*	LC/MS neg	62061					1.22	15.29	0.14	1.79	0.45	1.42					0.82	1	0.587	0.71	0.315	0.488	0.477	0.405	0.227	0.236	0.591	0.672	0.837	1		0.3491	17.4059	21.2297	0.1576	2.4816	37.9436	0.1968	0.2796		40	46	40	29
	3970			deoxymugineic acid	LC/MS pos early	57394					0.23	3.04	0.03	0.41	0.78	1.29					0.683	1	0.481	0.695	0.5	0.593	0.681	0.491	0.444	0.357	0.436	0.63	0.855	1		0.0671	1.7036	0.3965	0.0523	0.053	0.1613	0.0522	0.0673		7	15	13	18
	3973			dihydroferulic acid	LC/MS neg	40481			14340		2.68	0.41	7.51	1.15	1.22	1.33					0.377	1	0.745	0.71	0.469	0.577	0.904	0.554	0.551	0.408	0.386	0.609	0.671	1		0.3359	0.546	1.4631	0.409	4.101	1.6824	0.3212	0.4277		20	31	27	29
	3977			enterolactone	LC/MS neg	39626			10685477		1.78	1.39	3.73	2.9	2.37	1.01					0.862	1	0.808	0.718	0.156	0.371	0.071	0.175	0.024	0.06	0.969	0.761	0.77	1		0.1052	0.189	0.3369	0.2488	0.7041	0.9769	0.1606	0.163		33	15	47	53
	3981			equol sulfate	LC/MS neg	40478					1.28	1.13	1.67	1.47	1.07	0.9					0.86	1	0.703	0.71	0.778	0.677	0.925	0.56	0.791	0.503	0.697	0.7	0.895	1		0.5541	0.8074	1.0369	0.5948	1.3455	1.527	0.6048	0.5449		53	31	47	35
	3982			ergothioneine	LC/MS pos early	37459	C05570	HMDB03045	3032311		0.99	0.41	0.98	0.4	0.67	0.73					0.993	1	0.101	0.679	0.823	0.682	0.072	0.175	0.15	0.182	0.263	0.57	0.258	1		0.8864	1.5755	1.5655	0.5896	1.55	0.6308	0.8467	0.6173		87	69	87	65
	3984			erythritol	LC/MS polar	20699	C00503	HMDB02994	222285		0.41	0.9	0.89	1.94	0.98	0.57					0.524	1	0.345	0.684	0.919	0.705	0.879	0.544	0.971	0.553	0.268	0.57	0.857	1		0.6433	3.0585	1.2592	0.6316	2.7247	2.4417	0.8413	0.483		87	85	87	88
	3986			ferulate	LC/MS neg	35630	C01494	HMDB00954	445858		1.06	0.32	11.12	3.34	1.37	1.1					0.918	1	0.737	0.71	0.544	0.599	0.414	0.38	0.315	0.288	0.761	0.719	0.877	1		0.2693	0.3765	0.3995	0.3686	4.1856	1.3358	0.3005	0.3303		27	31	27	24
	3987			ferulic acid 4-sulfate	LC/MS neg	47114		HMDB29200	6305574		0.58	1.84	0.42	1.34	0.97	0.78					0.536	1	0.865	0.727	0.769	0.677	0.855	0.54	0.938	0.547	0.571	0.667	0.737	1		0.1482	0.8902	0.5119	0.1433	0.3713	0.685	0.1649	0.1288		53	38	47	35
	3991			fucitol	LC/MS polar	57594			3429		0.96	0.47	1.8	0.88	1.26	0.69					0.619	1	0.459	0.695	0.619	0.622	0.771	0.518	0.578	0.416	0.386	0.609	0.886	1		1.3321	4.9908	4.7784	1.6825	8.9879	4.1892	1.7966	1.2475		93	100	100	100
	4001			glycitein	LC/MS pos early	34024	C14536	HMDB05781	5317750		1.35	4.14	1.44	4.44	1.22	1.3					0.813	1	0.173	0.679	0.953	0.717	0.26	0.312	0.399	0.332	0.269	0.57	0.446	1		0.1293	0.138	0.1859	0.1576	0.1994	0.8253	0.1253	0.1626		13	15	13	18
	4003			glycyrrhetinate	LC/MS pos late	39789	C02283	HMDB11628	18526330		1.67	1.94	3.15	3.65	2.51	1.55					0.712	1	0.127	0.679	0.16	0.372	0.015	0.103	0.007	0.03	0.189	0.559	0.434	1		0.2181	0.2871	0.4807	0.5475	0.9039	1.7554	0.2775	0.4303		53	46	60	71
	4006			histidine betaine (hercynine)*	LC/MS pos early	62278			3083620		1.3	0.69	0.94	0.5	0.48	1.07					0.345	1	0.497	0.695	0.324	0.493	0.011	0.091	0.013	0.041	0.82	0.724	0.25	1		0.9412	1.2344	1.6016	0.456	1.1571	0.8039	0.6343	0.6767		80	100	67	47
	4013			indolin-2-one	LC/MS pos early	43374	C12312		321710		2.25	1.22	5.56	3	2.87	1.4					0.206	1	0.674	0.71	0.003	0.102	0.03	0.127	0	0.008	0.226	0.567	0.521	1		0.3132	0.2787	0.6274	0.8974	1.5482	1.8829	0.4475	0.628		47	54	73	76
	4026			linamarin	LC/MS pos early	39606	C01594	HMDB33699	11128		1	0.15	7.07	1.05	1.18	0.88					1	1	0.21	0.679	0.167	0.378	0.867	0.544	0.274	0.267	0.39	0.609	0.39	1		0.5379	0.5379	0.5379	0.6369	3.8035	0.5651	0.6254	0.5478		0	0	13	6
	4035			methyl indole-3-acetate	LC/MS pos early	1584		HMDB29738	74706		0.64	0.97	2.15	3.29	2.25	0.72					0.477	1	0.356	0.686	0.037	0.231	0.055	0.161	0.005	0.027	0.252	0.569	0.91	1		0.3557	0.6979	0.4459	0.8005	1.5033	1.4649	0.6277	0.4536		60	38	87	53
	4038			N-(2-furoyl)glycine	LC/MS polar	31536		HMDB00439	21863		1.14	0.06	12.09	0.61	1.99	0.5					0.805	1	0.001	0.146	0.001	0.057	0.792	0.519	0.028	0.064	0.027	0.412	0.011	1		0.2077	0.424	0.4849	0.4143	5.1257	0.2962	0.4151	0.2073		13	31	67	24
	4041			naringenin	LC/MS neg	44663	C00509	HMDB02670	932		7.12	1.71	4.36	1.05	0.88	1.7					0.56	1	0.287	0.679	0.674	0.648	0.991	0.577	0.774	0.494	0.25	0.568	0.761	1		0.2635	0.5386	3.8347	0.2309	2.3497	4.0292	0.1892	0.3217		33	38	13	41
	4046			nicotianamine	LC/MS pos early	43026	C05324		9882882		0.61	0.42	0.53	0.37	0.69	0.66					0.308	1	0.627	0.71	0.326	0.495	0.695	0.493	0.333	0.293	0.283	0.581	0.678	1		0.2437	1.1747	0.7195	0.1683	0.6237	0.2637	0.2487	0.1649		53	46	33	41
	4096			quinate	LC/MS polar	18335	C00296	HMDB03072	6508		1.12	1.06	0.18	0.17	0.23	0.69					0.921	1	0.223	0.679	0.05	0.271	0.003	0.06	0.001	0.011	0.364	0.605	0.445	1		1.4268	5.3005	5.9307	0.3243	0.9345	0.9916	0.8213	0.5634		100	92	80	47
	4101			saccharin	LC/MS neg	21151	D01085	HMDB29723	5143		1	30.3	1	30.3	1.2	1.2					1	1	0.206	0.679	1	0.721	0.223	0.29	0.386	0.324	0.386	0.609	0.386	1		0.004	0.004	0.004	0.0048	0.004	0.1212	0.004	0.0048		0	0	7	6
	4103			acesulfame	LC/MS polar	48569		HMDB33585	36573		0.53	87.73	0.53	87.73	1.12	1.12					0.587	1	0.233	0.679	0.573	0.61	0.251	0.307	0.673	0.454	0.673	0.689	0.226	1		0.1466	0.2479	0.1322	0.1638	0.1322	11.5983	0.1466	0.1638		13	8	0	6
	4116			soyasaponin I	LC/MS neg	43590	C08983	HMDB34649	122097		0.73	0.58	3.62	2.88	1.12	1.01					0.794	1	0.766	0.711	0.874	0.69	0.692	0.493	0.865	0.527	0.99	0.762	0.694	1		0.3711	11.2448	8.1734	0.4147	40.7132	23.5436	0.3906	0.3939		40	31	33	35
	4117			soyasaponin II	LC/MS neg	43589	C12081	HMDB34650	171435		0.85	0.7	1.94	1.6	1.17	0.95					0.704	1	0.982	0.755	0.623	0.623	0.393	0.373	0.342	0.297	0.769	0.721	0.793	1		0.3278	0.3904	0.3316	0.3823	0.7579	0.5319	0.3625	0.3458		13	15	13	18
	4118			soyasaponin III	LC/MS neg	54925					0.89	0.83	1.8	1.69	1.18	0.99					0.751	1	0.785	0.714	0.654	0.642	0.303	0.335	0.296	0.279	0.964	0.76	0.676	1		0.3246	0.3737	0.331	0.3829	0.6735	0.5595	0.3538	0.3513		13	15	13	18
	4121			stachydrine	LC/MS pos early	34384	C10172	HMDB04827	115244		1.24	0.85	1.24	0.84	1.4	0.98					0.708	1	0.587	0.71	0.155	0.371	0.607	0.461	0.172	0.199	0.922	0.747	0.52	1		0.9133	1.5384	1.9126	1.2817	1.9041	1.6161	1.0951	1.069		93	92	100	100
	4128			syringic acid	LC/MS neg	37091	C10833	HMDB02085	10742		1.12	0.9	26.14	21.01	1.63	1.2					0.862	1	0.529	0.707	0.389	0.526	0.202	0.274	0.132	0.166	0.577	0.667	0.762	1		0.4323	0.4288	0.4816	0.7039	11.2102	10.1202	0.5045	0.6032		13	15	13	18
	4140			tyrosol	LC/MS neg	41515	C06044	HMDB04284	10393		1.05	0.7	1.92	1.28	1.4	0.94					0.782	1	0.517	0.701	0.159	0.371	0.618	0.464	0.179	0.205	0.809	0.723	0.519	1		0.5376	0.7414	0.7805	0.7517	1.4201	0.9952	0.655	0.617		67	69	87	82
	4173			pyrraline	LC/MS neg	48428		HMDB33143	122228		1.13	1.49	0.97	1.28	1.83	1.13					0.894	1	0.798	0.717	0.375	0.523	0.324	0.346	0.187	0.21	0.786	0.722	0.938	1		0.2884	1.0483	1.1856	0.5275	1.0153	1.5163	0.3667	0.4148		67	62	80	88
	4174			umbelliferone	LC/MS neg	48557	C09315	HMDB29865	5281426		1.23	0.34	7.77	2.13	1.43	0.99					0.733	1	0.667	0.71	0.187	0.397	0.582	0.452	0.188	0.21	0.964	0.76	0.587	1		0.2612	0.3312	0.4083	0.3739	2.5729	0.8695	0.3144	0.3106		27	23	33	24
	4176			daidzein sulfate (2)	LC/MS neg	48728					2.91	41.31	0.05	0.64	0.44	1.34					0.879	1	0.493	0.695	0.161	0.372	0.37	0.365	0.106	0.147	0.562	0.667	0.721	1		0.1303	2.2207	6.4725	0.057	0.1003	4.1438	0.0744	0.0998		33	38	20	12
	4179			benzyl alcohol glucuronide	LC/MS neg	48781			9795797		2.97	1	0.66	0.22	0.8	1.08					0.484	1	1	0.755	0.489	0.586	0.163	0.249	0.14	0.175	0.608	0.673	0.608	1		0.1443	0.1748	0.5184	0.1159	0.1159	0.1159	0.1245	0.1343		13	8	0	0
	4180			N-acetylpyrraline	LC/MS neg	48438					0.95	0.2	6.45	1.35	1.5	0.7					0.762	1	0.084	0.679	0.074	0.309	0.673	0.49	0.119	0.158	0.16	0.526	0.331	1		0.3079	0.4051	0.3867	0.4604	2.6109	0.522	0.4512	0.3142		27	15	47	24
	4212			furaneol sulfate	LC/MS neg	54795					0.51	0.7	1.41	1.95	1.29	0.69					0.211	1	0.395	0.693	0.63	0.628	0.343	0.351	0.312	0.286	0.137	0.525	0.736	1		0.3396	0.6823	0.3466	0.4384	0.963	0.6776	0.466	0.3195		53	23	60	35
	4235			4-hydroxycinnamate	LC/MS neg	36770	C00811	HMDB02035	637542		0.1	0.15	0.83	1.32	1.44	0.62					0.308	1	0.417	0.695	0.57	0.61	0.405	0.378	0.323	0.291	0.196	0.559	0.847	1		0.2945	4.8221	0.4592	0.424	3.9794	0.607	0.4488	0.2782		40	23	53	41
	4258		Bacterial/Fungal	3-deoxyoctulosonate	LC/MS neg	43805			4636210		0.89	1.32	1.82	2.68	2.3	1.37					0.826	1	0.095	0.679	0.354	0.51	0.007	0.088	0.011	0.038	0.323	0.596	0.192	1		0.465	0.8422	0.7519	1.0705	1.5307	2.015	0.6026	0.826		87	92	93	100
	4261			tartronate (hydroxymalonate)	LC/MS neg	20693	C02287	HMDB35227	45		1.48	0.97	1.47	0.95	1.19	0.98					0.621	1	0.5	0.695	0.283	0.471	0.929	0.56	0.487	0.377	0.921	0.747	0.412	1		0.705	0.919	1.3625	0.8412	1.3477	1.3011	0.7798	0.7604		67	85	93	88
	4285			2-acetamidobutanoate	LC/MS polar	53232			306107		1.11	0.51	1.41	0.65	0.97	0.88					0.945	1	0.574	0.71	0.797	0.677	0.721	0.502	0.942	0.548	0.739	0.708	0.664	1		0.4539	1.1608	1.2838	0.4413	1.6345	0.8333	0.4775	0.4195		60	62	67	65
	4289			glutamyl-meso-diaminopimelate	LC/MS pos early	53163					3.15	1.47	4.62	2.15	2.79	1.46					0.206	1	0.621	0.71	0.006	0.131	0.048	0.157	0.001	0.012	0.208	0.565	0.554	1		0.1739	0.1783	0.562	0.4844	0.8238	1.2108	0.2404	0.3503		7	31	60	82
	4294			N-methylpipecolate	LC/MS pos early	47101			11286529		1.14	0.57	2.3	1.14	1.37	0.87					0.955	1	0.274	0.679	0.09	0.322	0.558	0.439	0.108	0.148	0.479	0.647	0.429	1		0.7466	0.8636	0.9845	1.0231	1.9849	1.1216	0.9362	0.816		67	54	93	82
	4316		Drug - Analgesics, Anesthetics	4-acetamidophenol	LC/MS neg	12032	C06804	HMDB01859	1983		0.07	4.92	0.09	6.25	1.02	0.92					0.223	1	0.369	0.686	0.308	0.486	0.268	0.313	0.944	0.548	0.78	0.721	0.134	1		0.1274	1.7457	0.1169	0.1302	0.1485	0.7307	0.1346	0.1233		20	8	20	18
	4317			3-(N-acetyl-L-cystein-S-yl) acetaminophen	LC/MS neg	45721			83967		0.14	0.45	0.25	0.79	0.82	0.68					0.133	1	0.311	0.679	0.332	0.498	0.702	0.496	0.34	0.297	0.075	0.489	0.679	1		0.2839	1.7628	0.2537	0.2316	0.4492	0.1999	0.3106	0.2118		27	8	13	6
	4318			4-acetaminophen sulfate	LC/MS neg	37475	C06804	HMDB59911	83939		0.03	1.52	0.14	6.46	0.77	0.66					0.644	1	0.634	0.71	0.76	0.677	0.776	0.518	0.676	0.454	0.508	0.656	0.99	1		0.367	62.406	2.1016	0.283	8.9521	13.569	0.3961	0.2622		53	46	47	24
	4320			2-hydroxyacetaminophen sulfate*	LC/MS neg	33173			86290013		0.15	1.37	0.29	2.58	0.91	0.64					0.018	1	0.843	0.721	0.149	0.368	0.392	0.373	0.677	0.454	0.061	0.467	0.106	1		0.4751	2.0841	0.3166	0.4303	0.5969	0.8157	0.5674	0.3603		33	15	40	29
	4321			2-methoxyacetaminophen sulfate*	LC/MS neg	47031			86290014		0.49	0.91	0.44	0.82	0.86	0.88					0.301	1	0.71	0.71	0.241	0.44	0.646	0.478	0.25	0.254	0.314	0.592	0.614	1		0.5527	1.1592	0.5666	0.4761	0.5105	0.4651	0.5476	0.4805		13	8	13	12
	4328			2-acetamidophenol sulfate	LC/MS neg	48580			181671		0.77	0.87	0.73	0.84	0.88	0.77					0.481	1	0.443	0.695	0.738	0.671	0.731	0.506	0.632	0.437	0.3	0.589	0.993	1		0.3781	0.8399	0.6445	0.3345	0.617	0.5387	0.4063	0.3113		53	23	40	29
	4648		Drug - Topical Agents	salicylate	LC/MS polar	1515	C00805	HMDB01895	338		0.6	0.81	0.93	1.26	1.12	0.72					0.165	1	0.365	0.686	0.896	0.695	0.487	0.409	0.558	0.41	0.104	0.509	0.687	1		0.7479	1.3269	0.7948	0.8402	1.2374	1.005	0.9332	0.6734		87	62	73	59
	4660		Drug - Other	N-carbamoylglutamate	LC/MS pos early	38749	C05829		121396		0.51	0.55	0.75	0.82	1.56	0.71					0.417	1	0.908	0.733	0.795	0.677	0.327	0.347	0.38	0.321	0.502	0.656	0.607	1		0.6186	6.4816	3.2757	0.9673	4.8496	2.6835	0.9175	0.6522		80	85	73	94
	4675			S-carboxymethyl-L-cysteine	LC/MS pos early	47897	C03727	HMDB29415	1080		1.23	0.83	2.23	1.51	1.64	0.9					0.943	1	0.486	0.695	0.071	0.306	0.285	0.325	0.044	0.086	0.671	0.689	0.597	1		0.6301	0.7727	0.9484	1.0342	1.7206	1.429	0.8497	0.767		100	92	93	100
	4715		Chemical	diglycerol	LC/MS pos early	40700			42953		1.36	0.92	2.24	1.52	2.42	0.58					0.307	1	0.534	0.709	0.27	0.457	0.124	0.226	0.063	0.106	0.243	0.567	0.745	1		0.4055	1.2662	1.7181	0.9795	2.8345	2.6122	0.8297	0.4787		100	85	100	88
	4717			1,3-propanediol	LC/MS pos early	45434	C02457		10442		1.31	0.25	6.31	1.22	1.23	1.22					0.117	1	0.487	0.695	0.103	0.334	0.508	0.419	0.491	0.378	0.497	0.655	0.107	1		1.1879	1.5207	1.9883	1.4592	9.6014	2.416	1.1896	1.457		100	100	100	100
	4722			sulfate*	LC/MS neg	46960	C00059	HMDB01448	1118		0.73	0.77	1.08	1.15	1.37	0.83					0.479	1	0.481	0.695	0.258	0.446	0.241	0.302	0.106	0.147	0.319	0.594	0.971	1		0.8034	1.3577	0.9849	1.1006	1.4643	1.1321	1.0352	0.8541		100	100	100	100
	4725			O-sulfo-L-tyrosine	LC/MS neg	45413			514186		1	1.11	1.25	1.38	0.92	0.64					0.377	1	0.607	0.71	0.731	0.67	0.94	0.563	0.851	0.525	0.32	0.594	0.768	1		0.4391	1.0013	1.0057	0.4037	1.2525	1.3884	0.5264	0.3367		87	92	80	71
	4776			5-aminoimidazole-4-carboxamide	LC/MS pos early	39579	C04051	HMDB03192	9679		0.97	0.23	0.51	0.12	0.49	0.54					0.98	1	0.029	0.478	0.846	0.686	0.024	0.117	0.079	0.122	0.127	0.525	0.136	1		1.042	4.5285	4.3955	0.5113	2.2876	0.5248	0.9938	0.5361		73	85	80	47
	4809			N-propionylmethionine	LC/MS pos early	43506			103692		0.76	1.07	1.81	2.55	1.73	0.8					0.427	1	0.929	0.737	0.666	0.645	0.186	0.264	0.214	0.228	0.602	0.673	0.521	1		0.3723	1.3659	1.0367	0.6424	2.4698	2.6441	0.5479	0.4365		73	38	73	65
	4829			succinimide	LC/MS polar	41888	C07273		11439		0.85	1.04	1.3	1.6	1.45	0.9					0.228	1	0.998	0.755	0.132	0.36	0.008	0.088	0.004	0.021	0.378	0.609	0.376	1		0.8035	0.9654	0.8184	1.1625	1.2543	1.3086	1.02	0.9157		100	100	100	100
	4844			1,2,3-benzenetriol sulfate (2)	LC/MS neg	48762					0.84	0.44	1.91	1	1.1	0.83					0.583	1	0.071	0.641	0.231	0.43	1	0.578	0.398	0.331	0.103	0.509	0.398	1		0.2616	0.2985	0.25	0.288	0.5705	0.25	0.3014	0.25		13	0	13	0
	4860			4-acetamidobenzoate	LC/MS neg	57585	D03836		19266		1.4	1.64	1.98	2.32	2.08	1.16					0.735	1	0.507	0.695	0.021	0.19	0.01	0.091	0.001	0.011	0.484	0.648	0.836	1		0.3562	0.4239	0.5937	0.7393	0.839	1.3745	0.4774	0.5516		20	31	67	71
	4861			thioproline	LC/MS pos early	53231			93176		0.87	0.68	0.35	0.27	0.47	0.83					0.557	1	0.673	0.71	0.034	0.231	0.056	0.161	0.005	0.025	0.473	0.645	0.888	1		1.7093	3.8511	3.3585	0.8029	1.3475	0.9189	1.2864	1.0668		100	100	93	94
[truncated: 6 more columns]

[truncated: 1 more sheets: Supplementary Table 11]
